# Supplementary material for: Broad‐range metalloprotease profiling in plants uncovers immunity provided by defence‐related metalloenzyme
Source: New Phytol. 2022 May 26;235(3):1287–301. doi: 10.1111/nph.18200 (PMC9322406; doi:10.1111/nph.18200)
Supplement: Supplementary file 1 — Dataset S1 Arabidopsis proteins identified by on‐bead‐digest and in‐gel‐digest. [file NPH-235-1287-s005.xlsx]

## Sheet: Title
Broad-range metalloprotease profiling in plants uncovers immunity provided by defence-related metalloenzyme
Kyoko Morimoto, Daniel Krahn, Farnusch Kaschani, Digby Hopkinson-Woolley, Anna Gee, Pierre Buscaill, Shabaz Mohammed, Stephan A. Sieber, Benjamin F. Cravatt, Christopher J. Schofield, Renier A. L. van der Hoorn
Article acceptance date 14 April 2022
Legend: Dataset S1 Arabidopsis proteins identified by on-bead-digest (OBD, columns G-L) and in-gel-digest (IGD, columns A-F) upon enrichment on streptavidin beads. Maxquant output data of the triplicate on-bead digests (beads 1,2,3) with the corresponding no-probe-controls (NPC), as well as three in-gel digests (bands 1,2,3) with corresponding NPCs, were combined and analysed by Perseus. Non-Arab…

## Sheet: At TE
Intensity_NPC_Band1	Intensity_NPC_Band2	Intensity_NPC_Band3	Intensity_DK01_Band1	Intensity_DK01_Band2	Intensity_DK01_Band3	Intensity_NPC_bead1	Intensity_NPC_bead2	Intensity_NPC_bead3	Intensity_DK01_bead1	Intensity_DK01_bead2	Intensity_DK01_bead3	GOBP name	GOMF name	GOCC name	GOBP slim name	GOCC slim name	KEGG name	Pfam	GSEA	Keywords	GOBP	GOMF	GOCC	GOBP slim	GOCC slim	Interpro	Interpro name	KEGG	PRINTS	PRINTS name	Prosite	Prosite name	Protein name	Reactome	SMART	SMART name	Taxonomy	Peptides	Razor + unique peptides	Unique peptides	Sequence coverage [%]	Unique + razor sequence coverage [%]	Unique sequence coverage [%]	Mol. weight [kDa]	Q-value	Intensity	MS/MS Count	Uniprot ID	Protein IDs
E	E	E	E	E	E	E	E	E	E	E	E	C	C	C	C	C	C	C	C	C	C	C	C	C	C	C	C	C	C	C	C	C	C	C	C	C	C	N	N	N	N	N	N	N	N	N	N	T	T
0	0	0	0	0	0	0	0	0	0	0	0		adenyl nucleotide binding;adenyl ribonucleotide binding;ATP binding;binding;catalytic activity;endopeptidase activity;hydrolase activity;metalloendopeptidase activity;metallopeptidase activity;nucleotide binding;peptidase activity;peptidase activity, acting on L-amino acid peptides;purine nucleotide binding;purine ribonucleoside triphosphate binding;purine ribonucleotide binding;ribonucleotide bi…	cell part;chloroplast;chloroplast envelope;chloroplast part;cytoplasmic part;envelope;intracellular membrane-bounded organelle;intracellular organelle;intracellular organelle part;intracellular part;membrane-bounded organelle;organelle;organelle envelope;organelle part;plastid;plastid envelope;plastid part		cell part;intracellular membrane-bounded organelle;intracellular organelle;organelle;plastid		AAA;Peptidase_M41		Completeproteome;Referenceproteome		GO:0000166;GO:0003824;GO:0004175;GO:0004222;GO:0005488;GO:0005524;GO:0008233;GO:0008237;GO:0016787;GO:0017076;GO:0030554;GO:0032553;GO:0032555;GO:0032559;GO:0035639;GO:0070011	GO:0009507;GO:0009526;GO:0009536;GO:0009941;GO:0031967;GO:0031975;GO:0043226;GO:0043227;GO:0043229;GO:0043231;GO:0044422;GO:0044424;GO:0044434;GO:0044435;GO:0044444;GO:0044446;GO:0044464		GO:0009536;GO:0043226;GO:0043229;GO:0043231;GO:0044464	IPR000642;IPR003593;IPR003959;IPR027417	AAA+_ATPase;ATPase_AAA_core;Peptidase_M41;P-loop_NTPase								SM00382	AAA	Arabidopsis thaliana	1	1	1	1.1	1.1	1.1	99.863	0.0015267	25927000	1	A8MPR5	sp|A8MPR5|FTSI2_ARATH
0	0	0	0	34100000	0	0	0	0	0	0	0	cellular component organization;cellular component organization at cellular level;cellular component organization or biogenesis;cellular component organization or biogenesis at cellular level;cellular membrane fusion;cellular membrane organization;cellular process;developmental process;ER to Golgi vesicle-mediated transport;establishment of localization;establishment of localization in cell;estab…	protein transporter activity;substrate-specific transporter activity;transporter activity	cell part;coated vesicle membrane;cytoplasmic part;cytoplasmic vesicle membrane;cytoplasmic vesicle part;cytosol;endoplasmic reticulum;ER to Golgi transport vesicle membrane;Golgi apparatus;Golgi apparatus part;Golgi membrane;Golgi stack;intracellular membrane-bounded organelle;intracellular organelle;intracellular organelle part;intracellular part;membrane;membrane-bounded organelle;organelle;or…	cellular component organization;cellular membrane organization;cellular process;developmental process;establishment of localization;Golgi vesicle transport;membrane docking;membrane fusion;membrane organization;organelle fusion;organelle organization;post-embryonic development;protein transport;transport;vesicle organization;vesicle-mediated transport	cell part;cytosol;endoplasmic reticulum;Golgi apparatus;intracellular membrane-bounded organelle;intracellular organelle;membrane;organelle		Uso1_p115_C;Uso1_p115_head		Coiledcoil;Completeproteome;Golgiapparatus;Phosphoprotein;Proteintransport;Referenceproteome;Transport	GO:0006810;GO:0006886;GO:0006888;GO:0006906;GO:0006944;GO:0006996;GO:0009791;GO:0009987;GO:0015031;GO:0016043;GO:0016044;GO:0016050;GO:0016192;GO:0022406;GO:0032502;GO:0032527;GO:0045056;GO:0045184;GO:0046907;GO:0048193;GO:0048211;GO:0048278;GO:0048280;GO:0048284;GO:0051234;GO:0051649;GO:0061024;GO:0061025;GO:0071840;GO:0071841;GO:0071842	GO:0005215;GO:0008565;GO:0022892	GO:0000139;GO:0005783;GO:0005794;GO:0005795;GO:0005829;GO:0012506;GO:0012507;GO:0016020;GO:0030658;GO:0030659;GO:0030662;GO:0031090;GO:0043226;GO:0043227;GO:0043229;GO:0043231;GO:0044422;GO:0044424;GO:0044431;GO:0044433;GO:0044444;GO:0044446;GO:0044464	GO:0006810;GO:0006996;GO:0009791;GO:0009987;GO:0015031;GO:0016043;GO:0016044;GO:0016050;GO:0016192;GO:0022406;GO:0032502;GO:0048193;GO:0048284;GO:0051234;GO:0061024;GO:0061025	GO:0005783;GO:0005794;GO:0005829;GO:0016020;GO:0043226;GO:0043229;GO:0043231;GO:0044464	IPR006953;IPR006955;IPR016024;IPR024095	ARM-type_fold;Uso1_p115_C;Vesicle_P115-like;Vesicle_Uso1_P115_head						Golgin candidate 6				Arabidopsis thaliana	3	3	3	3.9	3.9	3.9	101.83	0	43872000	1	B0F9L4	sp|B0F9L4|GOGC6_ARATH
0	0	0	0	96300000	0	0	0	0	3436300	0	3389400	acetate metabolic process;acetyl-CoA biosynthetic process;acetyl-CoA biosynthetic process from acetate;acetyl-CoA metabolic process;biosynthetic process;carboxylic acid metabolic process;cellular biosynthetic process;cellular ketone metabolic process;cellular lipid metabolic process;cellular metabolic process;cellular process;coenzyme biosynthetic process;coenzyme metabolic process;cofactor biosy…	acetate-CoA ligase activity;acid-thiol ligase activity;adenyl nucleotide binding;adenyl ribonucleotide binding;AMP binding;ATP binding;binding;catalytic activity;CoA-ligase activity;ligase activity;ligase activity, forming carbon-sulfur bonds;nucleotide binding;purine nucleotide binding;purine ribonucleoside triphosphate binding;purine ribonucleotide binding;ribonucleotide binding	cell part;chloroplast;chloroplast part;chloroplast stroma;cytoplasmic part;cytosol;glyoxysome;intracellular membrane-bounded organelle;intracellular organelle;intracellular organelle part;intracellular part;membrane-bounded organelle;microbody;organelle;organelle part;peroxisome;plastid;plastid part;plastid stroma	biosynthetic process;cellular ketone metabolic process;cellular lipid metabolic process;cellular metabolic process;cellular process;cofactor metabolic process;lipid metabolic process;metabolic process;organic acid metabolic process;primary metabolic process;small molecule metabolic process	cell part;cytosol;intracellular membrane-bounded organelle;intracellular organelle;microbody;organelle;peroxisome;plastid	Carbon fixation pathways in prokaryotes;Glycolysis / Gluconeogenesis;Methane metabolism;Propanoate metabolism;Pyruvate metabolism	AMP-binding;AMP-binding_C		Alternativesplicing;ATP-binding;Chloroplast;Completeproteome;Fattyacidmetabolism;Glyoxysome;Ligase;Lipidmetabolism;Nucleotide-binding;Peroxisome;Plastid;Referenceproteome;Transitpeptide	GO:0006082;GO:0006083;GO:0006084;GO:0006085;GO:0006629;GO:0006631;GO:0006732;GO:0008152;GO:0009058;GO:0009108;GO:0009987;GO:0019427;GO:0019752;GO:0032787;GO:0042180;GO:0043436;GO:0044237;GO:0044238;GO:0044249;GO:0044255;GO:0044281;GO:0051186;GO:0051188	GO:0000166;GO:0003824;GO:0003987;GO:0005488;GO:0005524;GO:0016208;GO:0016405;GO:0016874;GO:0016877;GO:0016878;GO:0017076;GO:0030554;GO:0032553;GO:0032555;GO:0032559;GO:0035639	GO:0005777;GO:0005829;GO:0009507;GO:0009514;GO:0009532;GO:0009536;GO:0009570;GO:0042579;GO:0043226;GO:0043227;GO:0043229;GO:0043231;GO:0044422;GO:0044424;GO:0044434;GO:0044435;GO:0044444;GO:0044446;GO:0044464	GO:0006082;GO:0006629;GO:0008152;GO:0009058;GO:0009987;GO:0042180;GO:0044237;GO:0044238;GO:0044255;GO:0044281;GO:0051186	GO:0005777;GO:0005829;GO:0009536;GO:0042579;GO:0043226;GO:0043229;GO:0043231;GO:0044464	IPR000873;IPR011904;IPR020845;IPR025110	Ac_CoA_lig;AMP-bd_C;AMP-binding_CS;AMP-dep_Synth/Lig	ko00010;ko00620;ko00640;ko00680;ko00720			PS00455	AMP_BINDING	Acetyl-coenzyme A synthetase, chloroplastic/glyoxysomal	REACT_319123			Arabidopsis thaliana	2	2	2	3	3	3	76.732	0	103120000	5	B9DGD6	sp|B9DGD6-2|ACS_ARATH;sp|B9DGD6|ACS_ARATH
116000000	71000000	0	861000000	774000000	455000000	4356400	14600000	12200000	907000000	845000000	689000000	cellular component assembly;cellular component assembly at cellular level;cellular component organization;cellular component organization at cellular level;cellular component organization or biogenesis;cellular component organization or biogenesis at cellular level;cellular macromolecular complex assembly;cellular macromolecular complex subunit organization;cellular process;cellular protein compl…	binding;catalytic activity;GTP binding;GTPase activity;guanyl nucleotide binding;guanyl ribonucleotide binding;hydrolase activity;hydrolase activity, acting on acid anhydrides;hydrolase activity, acting on acid anhydrides, in phosphorus-containing anhydrides;nucleoside-triphosphatase activity;nucleotide binding;purine nucleotide binding;purine ribonucleoside triphosphate binding;purine ribonucleo…	cell part;cytoplasm;cytoskeletal part;intracellular organelle part;intracellular part;macromolecular complex;microtubule;organelle part;protein complex	cellular component assembly;cellular component organization;cellular macromolecular complex assembly;cellular process;macromolecular complex assembly;protein complex assembly;protein polymerization	cell part;cytoplasm;macromolecular complex;protein complex		Tubulin;Tubulin_C		Acetylation;Completeproteome;Cytoplasm;Cytoskeleton;GTP-binding;Microtubule;Nucleotide-binding;Phosphoprotein;Referenceproteome	GO:0006461;GO:0007017;GO:0009987;GO:0016043;GO:0022607;GO:0034621;GO:0034622;GO:0043623;GO:0043933;GO:0051258;GO:0065003;GO:0071822;GO:0071840;GO:0071841;GO:0071842;GO:0071844	GO:0000166;GO:0003824;GO:0003924;GO:0005198;GO:0005200;GO:0005488;GO:0005525;GO:0016462;GO:0016787;GO:0016817;GO:0016818;GO:0017076;GO:0017111;GO:0019001;GO:0032553;GO:0032555;GO:0032561;GO:0035639	GO:0005737;GO:0005874;GO:0032991;GO:0043234;GO:0044422;GO:0044424;GO:0044430;GO:0044446;GO:0044464	GO:0006461;GO:0009987;GO:0016043;GO:0022607;GO:0034622;GO:0051258;GO:0065003	GO:0005737;GO:0032991;GO:0043234;GO:0044464	IPR000217;IPR002452;IPR003008;IPR008280;IPR017975;IPR018316;IPR023123	Alpha_tubulin;Tub_FtsZ_C;Tubulin;Tubulin/FtsZ_2-layer-sand-dom;Tubulin_C;Tubulin_CS;Tubulin_FtsZ_GTPase		PR01161;PR01162	ALPHATUBULIN;TUBULIN	PS00227	TUBULIN	Tubulin alpha-4 chain	REACT_277547;REACT_304635;REACT_306784;REACT_342512;REACT_342811	SM00864;SM00865	Tubulin;Tubulin_C	Arabidopsis thaliana	15	15	1	42	42	3.1	49.54	0	9387600000	161	Q0WV25	sp|Q0WV25|TBA4_ARATH;sp|B9DGT7|TBA2_ARATH
84900000	61900000	12300000	875000000	441000000	263000000	0	0	0	59800000	102000000	29200000	biosynthetic process;cellular biosynthetic process;cellular macromolecule biosynthetic process;cellular macromolecule metabolic process;cellular metabolic process;cellular process;cellular protein metabolic process;macromolecule biosynthetic process;macromolecule metabolic process;macromolecule modification;metabolic process;primary metabolic process;protein metabolic process;protein modification…	structural constituent of ribosome;structural molecule activity	cell part;cytoplasmic part;intracellular membrane-bounded organelle;intracellular non-membrane-bounded organelle;intracellular organelle;intracellular part;macromolecular complex;membrane-bounded organelle;non-membrane-bounded organelle;nucleus;organelle;ribonucleoprotein complex;ribosome	biosynthetic process;cellular metabolic process;cellular process;macromolecule metabolic process;macromolecule modification;metabolic process;primary metabolic process;protein metabolic process;protein modification by small protein conjugation or removal;protein modification process;translation	cell part;intracellular membrane-bounded organelle;intracellular non-membrane-bounded organelle;intracellular organelle;macromolecular complex;nucleus;organelle;ribonucleoprotein complex;ribosome	Ribosome	Ribosomal_L40e;ubiquitin		Completeproteome;Cytoplasm;Isopeptidebond;Nucleus;Referenceproteome;Ribonucleoprotein;Ribosomalprotein;Ublconjugation	GO:0006412;GO:0006464;GO:0008152;GO:0009058;GO:0009059;GO:0009987;GO:0016567;GO:0019538;GO:0032446;GO:0034645;GO:0043170;GO:0043412;GO:0044237;GO:0044238;GO:0044249;GO:0044260;GO:0044267;GO:0070647	GO:0003735;GO:0005198	GO:0005634;GO:0005840;GO:0030529;GO:0032991;GO:0043226;GO:0043227;GO:0043228;GO:0043229;GO:0043231;GO:0043232;GO:0044424;GO:0044444;GO:0044464	GO:0006412;GO:0006464;GO:0008152;GO:0009058;GO:0009987;GO:0019538;GO:0043170;GO:0043412;GO:0044237;GO:0044238;GO:0070647	GO:0005634;GO:0005840;GO:0030529;GO:0032991;GO:0043226;GO:0043229;GO:0043231;GO:0043232;GO:0044464	IPR000626;IPR001975;IPR011332;IPR019954;IPR019956;IPR029071	Ribosomal_L40e;Ribosomal_zn-bd;Ubiquitin;Ubiquitin_CS;Ubiquitin-like;Ubiquitin-rel_dom	ko03010	PR00348	UBIQUITIN	PS00299;PS50053	UBIQUITIN_1;UBIQUITIN_2	60S ribosomal protein L40-2;Ubiquitin;Ubiquitin-60S ribosomal protein L40-2	REACT_273097;REACT_274451;REACT_275043;REACT_282733;REACT_283587;REACT_283684;REACT_283762;REACT_284557;REACT_294737;REACT_295391;REACT_296809;REACT_297420;REACT_300607;REACT_301375;REACT_301780;REACT_302317;REACT_304489;REACT_305944;REACT_309046;REACT_310661;REACT_312375;REACT_318090;REACT_319658;REACT_319752;REACT_329337;REACT_332643;REACT_336812;REACT_340730;REACT_353749;REACT_357222;REACT_358…	SM00213	UBQ	Arabidopsis thaliana	4	4	4	36.7	36.7	36.7	14.733	0	3418700000	77	Q42202	sp|Q42202|RL40B_ARATH;sp|B9DHA6|RL40A_ARATH;tr|F4JGM3|F4JGM3_ARATH;sp|Q8RUC6|RUB2_ARATH;sp|Q9SHE7|RUB1_ARATH;sp|P59271|R27AA_ARATH;sp|P59233|R27AC_ARATH;sp|P59232|R27AB_ARATH;sp|Q3E7T8-2|UBQ14_ARATH;sp|P0CH33|UBQ11_ARATH;sp|Q3E7K8|UBQ12_ARATH;sp|Q8H159-2|UBQ10_ARATH;sp|Q3E7T8|UBQ14_ARATH;sp|Q1EC66|UBQ3_ARATH;tr|F4I9X6|F4I9X6_ARATH;sp|Q9FHQ6|UBQ9_ARATH;tr|Q3EAA5|Q3EAA5_ARATH;sp|P0CH32|UBQ4_ARATH;s…
26700000	27900000	19900000	92200000	319000000	271000000	17400000	12700000	0	185000000	323000000	142000000	cellular component assembly;cellular component assembly at cellular level;cellular component organization;cellular component organization at cellular level;cellular component organization or biogenesis;cellular component organization or biogenesis at cellular level;cellular macromolecular complex assembly;cellular macromolecular complex subunit organization;cellular process;cellular protein compl…	binding;catalytic activity;GTP binding;GTPase activity;guanyl nucleotide binding;guanyl ribonucleotide binding;hydrolase activity;hydrolase activity, acting on acid anhydrides;hydrolase activity, acting on acid anhydrides, in phosphorus-containing anhydrides;nucleoside-triphosphatase activity;nucleotide binding;purine nucleotide binding;purine ribonucleoside triphosphate binding;purine ribonucleo…	cell part;cytoplasm;cytoskeletal part;intracellular organelle part;intracellular part;macromolecular complex;microtubule;organelle part;protein complex	cellular component assembly;cellular component organization;cellular macromolecular complex assembly;cellular process;macromolecular complex assembly;protein complex assembly;protein polymerization	cell part;cytoplasm;macromolecular complex;protein complex	Gap junction;Pathogenic Escherichia coli infection;Phagosome	Tubulin;Tubulin_C		Completeproteome;Cytoplasm;Cytoskeleton;GTP-binding;Microtubule;Nucleotide-binding;Phosphoprotein;Referenceproteome	GO:0006461;GO:0007017;GO:0009987;GO:0016043;GO:0022607;GO:0034621;GO:0034622;GO:0043623;GO:0043933;GO:0051258;GO:0065003;GO:0071822;GO:0071840;GO:0071841;GO:0071842;GO:0071844	GO:0000166;GO:0003824;GO:0003924;GO:0005198;GO:0005200;GO:0005488;GO:0005525;GO:0016462;GO:0016787;GO:0016817;GO:0016818;GO:0017076;GO:0017111;GO:0019001;GO:0032553;GO:0032555;GO:0032561;GO:0035639	GO:0005737;GO:0005874;GO:0032991;GO:0043234;GO:0044422;GO:0044424;GO:0044430;GO:0044446;GO:0044464	GO:0006461;GO:0009987;GO:0016043;GO:0022607;GO:0034622;GO:0051258;GO:0065003	GO:0005737;GO:0032991;GO:0043234;GO:0044464	IPR000217;IPR002452;IPR003008;IPR008280;IPR013838;IPR017975;IPR018316;IPR023123	Alpha_tubulin;Beta-tubulin_BS;Tub_FtsZ_C;Tubulin;Tubulin/FtsZ_2-layer-sand-dom;Tubulin_C;Tubulin_CS;Tubulin_FtsZ_GTPase	ko04145;ko04540;ko05130	PR01161;PR01162	ALPHATUBULIN;TUBULIN	PS00227	TUBULIN	Tubulin alpha-3 chain	REACT_277547;REACT_304635;REACT_306784;REACT_342512;REACT_342811	SM00864;SM00865	Tubulin;Tubulin_C	Arabidopsis thaliana	13	4	4	34.4	16.7	16.7	49.654	0	2291200000	40	Q56WH1	sp|Q56WH1|TBA3_ARATH;sp|B9DHQ0|TBA5_ARATH;sp|P11139|TBA1_ARATH
0	0	0	0	0	0	0	0	0	0	3291100	0	biological regulation;cell surface receptor linked signaling pathway;cellular macromolecule metabolic process;cellular metabolic process;cellular process;cellular protein metabolic process;cellular response to chemical stimulus;cellular response to endogenous stimulus;cellular response to hormone stimulus;cellular response to organic substance;cellular response to stimulus;enzyme linked receptor …	adenyl nucleotide binding;adenyl ribonucleotide binding;ATP binding;binding;catalytic activity;enzyme binding;kinase activity;molecular transducer activity;nucleotide binding;peptide binding;peptide receptor activity;phosphotransferase activity, alcohol group as acceptor;protein binding;protein kinase activity;protein serine/threonine kinase activity;purine nucleotide binding;purine ribonucleosid…	cell junction;cell part;cell-cell junction;integral to membrane;intrinsic to membrane;membrane;membrane part;plasma membrane;plasmodesma	biological regulation;cellular metabolic process;cellular process;macromolecule metabolic process;macromolecule modification;metabolic process;phosphorus metabolic process;primary metabolic process;protein metabolic process;protein modification process;protein phosphorylation;response to chemical stimulus;response to endogenous stimulus;response to stimulus;signal transduction	cell part;membrane;plasma membrane		LRR_1;Malectin;Pkinase_Tyr		Alternativesplicing;ATP-binding;Cellmembrane;Completeproteome;Glycoprotein;Kinase;Leucine-richrepeat;Membrane;Nucleotide-binding;Phosphoprotein;Receptor;Referenceproteome;Repeat;Serine/threonine-proteinkinase;Signal;Transferase;Transmembrane;Transmembranehelix	GO:0006464;GO:0006468;GO:0006793;GO:0006796;GO:0007165;GO:0007166;GO:0007167;GO:0007178;GO:0008152;GO:0009719;GO:0009725;GO:0009755;GO:0009987;GO:0010033;GO:0016310;GO:0019538;GO:0032870;GO:0042221;GO:0043170;GO:0043412;GO:0044237;GO:0044238;GO:0044260;GO:0044267;GO:0046777;GO:0050789;GO:0050794;GO:0050896;GO:0051716;GO:0065007;GO:0070887;GO:0071310;GO:0071495	GO:0000166;GO:0001653;GO:0003824;GO:0004672;GO:0004674;GO:0004675;GO:0004871;GO:0004872;GO:0004888;GO:0005488;GO:0005515;GO:0005524;GO:0016301;GO:0016740;GO:0016772;GO:0016773;GO:0017076;GO:0019199;GO:0019899;GO:0030554;GO:0031625;GO:0032553;GO:0032555;GO:0032559;GO:0035639;GO:0038023;GO:0042277;GO:0060089	GO:0005886;GO:0005911;GO:0009506;GO:0016020;GO:0016021;GO:0030054;GO:0031224;GO:0044425;GO:0044464	GO:0006464;GO:0006468;GO:0006793;GO:0007165;GO:0008152;GO:0009719;GO:0009987;GO:0019538;GO:0042221;GO:0043170;GO:0043412;GO:0044237;GO:0044238;GO:0050896;GO:0065007	GO:0005886;GO:0016020;GO:0044464	IPR000719;IPR001245;IPR001611;IPR008271;IPR011009;IPR013320;IPR021720	ConA-like_dom;Kinase-like_dom;Leu-rich_rpt;Malectin;Prot_kinase_dom;Ser/Thr_kinase_AS;Ser-Thr/Tyr_kinase_cat_dom				PS00108;PS50011	PROTEIN_KINASE_DOM;PROTEIN_KINASE_ST	Probable LRR receptor-like serine/threonine-protein kinase At1g53440				Arabidopsis thaliana	1	1	1	1.4	1.4	1.4	96.488	0.0015163	6676800	2	C0LGG9	sp|C0LGG9-2|Y5344_ARATH;sp|C0LGN2|Y3148_ARATH;sp|C0LGG9|Y5344_ARATH
13200000	31400000	0	725000000	90200000	0	0	0	0	29600000	20600000	11100000		adenyl nucleotide binding;adenyl ribonucleotide binding;ATP binding;binding;nucleotide binding;purine nucleotide binding;purine ribonucleoside triphosphate binding;purine ribonucleotide binding;ribonucleotide binding					HSP70		ATP-binding;Completeproteome;Nucleotide-binding;Referenceproteome;Stressresponse		GO:0000166;GO:0005488;GO:0005524;GO:0017076;GO:0030554;GO:0032553;GO:0032555;GO:0032559;GO:0035639				IPR013126;IPR029047;IPR029048	Hsp_70_fam;HSP70_C;HSP70_peptide-bd		PR00301	HEATSHOCK70							Arabidopsis thaliana	25	4	4	37.1	10.3	10.3	91.679	0	1892800000	35	F4HQD5	tr|F4HQD5|F4HQD5_ARATH;sp|F4HQD4|HSP7P_ARATH
0	0	0	0	0	13600000	0	0	0	8317200	13000000	6529000	alkene biosynthetic process;amine catabolic process;amine metabolic process;biosynthetic process;carboxylic acid catabolic process;carboxylic acid metabolic process;catabolic process;cellular alkene metabolic process;cellular amine metabolic process;cellular amino acid catabolic process;cellular amino acid metabolic process;cellular biosynthetic process;cellular catabolic process;cellular ketone …	binding;carbon-sulfur lyase activity;catalytic activity;cation binding;cobalt ion binding;cofactor binding;D-cysteine desulfhydrase activity;hydrolase activity;ion binding;lyase activity;metal ion binding;pyridoxal phosphate binding;transition metal ion binding;vitamin B6 binding;vitamin binding	cell part;chloroplast;cytoplasmic part;cytosol;intracellular membrane-bounded organelle;intracellular organelle;intracellular part;membrane-bounded organelle;mitochondrion;organelle;plastid	amine metabolic process;biosynthetic process;catabolic process;cellular alkene metabolic process;cellular amino acid metabolic process;cellular ketone metabolic process;cellular metabolic process;cellular nitrogen compound metabolic process;cellular process;metabolic process;nitrogen compound metabolic process;organic acid metabolic process;primary metabolic process;response to chemical stimulus;…	cell part;cytosol;intracellular membrane-bounded organelle;intracellular organelle;mitochondrion;organelle;plastid		PALP	CAGGTG_V$E12_Q6;chr12q13;EXTRACELLULAR_REGION;GSE29617_DAY3_VS_DAY7_TIV_FLU_VACCINE_PBMC_2008_UP;GSE37416_CTRL_VS_0H_F_TULARENSIS_LVS_NEUTROPHIL_DN	Completeproteome;Hydrolase;Lyase;Mitochondrion;Pyridoxalphosphate;Referenceproteome;Stressresponse;Transitpeptide	GO:0000096;GO:0000098;GO:0006082;GO:0006520;GO:0006534;GO:0006790;GO:0006807;GO:0008152;GO:0009056;GO:0009058;GO:0009063;GO:0009069;GO:0009071;GO:0009093;GO:0009308;GO:0009310;GO:0009692;GO:0009693;GO:0009987;GO:0010035;GO:0010038;GO:0016054;GO:0019447;GO:0019478;GO:0019752;GO:0034641;GO:0042180;GO:0042221;GO:0043436;GO:0043449;GO:0043450;GO:0044106;GO:0044237;GO:0044238;GO:0044248;GO:0044249;GO:…	GO:0003824;GO:0005488;GO:0016787;GO:0016829;GO:0016846;GO:0019148;GO:0019842;GO:0030170;GO:0043167;GO:0043169;GO:0046872;GO:0046914;GO:0048037;GO:0050897;GO:0070279	GO:0005739;GO:0005829;GO:0009507;GO:0009536;GO:0043226;GO:0043227;GO:0043229;GO:0043231;GO:0044424;GO:0044444;GO:0044464	GO:0006082;GO:0006520;GO:0006790;GO:0006807;GO:0008152;GO:0009056;GO:0009058;GO:0009308;GO:0009987;GO:0034641;GO:0042180;GO:0042221;GO:0043449;GO:0044237;GO:0044238;GO:0044281;GO:0050896	GO:0005739;GO:0005829;GO:0009536;GO:0043226;GO:0043229;GO:0043231;GO:0044464	IPR001926;IPR005966;IPR027278	ACCD_DCysDesulf;D-Cys_desShydrase;TrpB-like_PLP-dep						Bifunctional D-cysteine desulfhydrase/1-aminocyclopropane-1-carboxylate deaminase, mitochondrial				Arabidopsis thaliana	3	3	3	10.7	10.7	10.7	41.688	0	61328000	6	F4HYF3	sp|F4HYF3-2|DCYD1_ARATH;sp|F4HYF3|DCYD1_ARATH
107000000	0	0	1660000000	152000000	0	0	0	0	7036100	145000000	30200000	amine metabolic process;amino acid activation;carboxylic acid metabolic process;cellular amine metabolic process;cellular amino acid metabolic process;cellular ketone metabolic process;cellular macromolecule metabolic process;cellular metabolic process;cellular nitrogen compound metabolic process;cellular process;leucyl-tRNA aminoacylation;macromolecule metabolic process;metabolic process;ncRNA m…	adenyl nucleotide binding;adenyl ribonucleotide binding;aminoacyl-tRNA editing activity;aminoacyl-tRNA ligase activity;ATP binding;binding;carboxylic ester hydrolase activity;catalytic activity;hydrolase activity;hydrolase activity, acting on ester bonds;leucine-tRNA ligase activity;ligase activity;ligase activity, forming aminoacyl-tRNA and related compounds;ligase activity, forming carbon-oxyge…	cell junction;cell part;cell-cell junction;chloroplast;cytoplasmic part;cytosol;intracellular membrane-bounded organelle;intracellular organelle;intracellular part;membrane-bounded organelle;organelle;plasmodesma;plastid	amine metabolic process;cellular amino acid metabolic process;cellular ketone metabolic process;cellular metabolic process;cellular nitrogen compound metabolic process;cellular process;macromolecule metabolic process;metabolic process;nitrogen compound metabolic process;nucleobase-containing compound metabolic process;organic acid metabolic process;primary metabolic process;RNA metabolic process;…	cell part;cytosol;intracellular membrane-bounded organelle;intracellular organelle;organelle;plastid	Aminoacyl-tRNA biosynthesis;Valine, leucine and isoleucine biosynthesis	Anticodon_1;tRNA-synt_1		Aminoacyl-tRNAsynthetase;ATP-binding;Completeproteome;Ligase;Nucleotide-binding;Proteinbiosynthesis;Referenceproteome	GO:0006082;GO:0006139;GO:0006399;GO:0006418;GO:0006429;GO:0006520;GO:0006807;GO:0008152;GO:0009308;GO:0009987;GO:0016070;GO:0019752;GO:0034641;GO:0034660;GO:0042180;GO:0043038;GO:0043039;GO:0043170;GO:0043436;GO:0044106;GO:0044237;GO:0044238;GO:0044260;GO:0044281;GO:0090304	GO:0000166;GO:0002161;GO:0003824;GO:0004812;GO:0004823;GO:0005488;GO:0005524;GO:0016787;GO:0016788;GO:0016874;GO:0016875;GO:0016876;GO:0017076;GO:0030554;GO:0032553;GO:0032555;GO:0032559;GO:0035639;GO:0052689	GO:0005829;GO:0005911;GO:0009506;GO:0009507;GO:0009536;GO:0030054;GO:0043226;GO:0043227;GO:0043229;GO:0043231;GO:0044424;GO:0044444;GO:0044464	GO:0006082;GO:0006139;GO:0006399;GO:0006418;GO:0006520;GO:0006807;GO:0008152;GO:0009308;GO:0009987;GO:0016070;GO:0034641;GO:0042180;GO:0043170;GO:0044237;GO:0044238;GO:0044281	GO:0005829;GO:0009536;GO:0043226;GO:0043229;GO:0043231;GO:0044464	IPR001412;IPR002300;IPR004493;IPR009008;IPR009080;IPR013155;IPR014729	aa-tRNA-synth_I_CS;aa-tRNA-synth_Ia;Leu-tRNA-synth_Ia_arc/euk;M/V/L/I-tRNA-synth_anticd-bd;Rossmann-like_a/b/a_fold;tRNAsynth_1a_anticodon-bd;Val/Leu/Ile-tRNA-synth_edit	ko00290;ko00970			PS00178	AA_TRNA_LIGASE_I					Arabidopsis thaliana	22	22	22	23.2	23.2	23.2	123.45	0	3915000000	66	F4I116	sp|F4I116|SYLC_ARATH
0	0	0	0	0	0	4023800	0	0	94000000	62800000	54300000	alanine catabolic process;alanine metabolic process;amine catabolic process;amine metabolic process;biosynthetic process;carboxylic acid catabolic process;carboxylic acid metabolic process;catabolic process;cellular amine metabolic process;cellular amino acid catabolic process;cellular amino acid metabolic process;cellular catabolic process;cellular ketone metabolic process;cellular metabolic pro…	adenyl nucleotide binding;adenyl ribonucleotide binding;alanine-oxo-acid transaminase activity;ATP binding;binding;catalytic activity;cofactor binding;L-alanine:2-oxoglutarate aminotransferase activity;nucleotide binding;purine nucleotide binding;purine ribonucleoside triphosphate binding;purine ribonucleotide binding;pyridoxal phosphate binding;ribonucleotide binding;transaminase activity;transf…	cell part;chloroplast;cytoplasmic part;intracellular membrane-bounded organelle;intracellular organelle;intracellular part;membrane-bounded organelle;mitochondrion;organelle;plastid	amine metabolic process;biosynthetic process;catabolic process;cellular amino acid metabolic process;cellular ketone metabolic process;cellular metabolic process;cellular nitrogen compound metabolic process;cellular process;metabolic process;nitrogen compound metabolic process;organic acid metabolic process;primary metabolic process;response to chemical stimulus;response to stimulus;response to s…	cell part;intracellular membrane-bounded organelle;intracellular organelle;mitochondrion;organelle;plastid	Alanine, aspartate and glutamate metabolism;Carbon fixation in photosynthetic organisms	Aminotran_1_2		Aminotransferase;Completeproteome;Mitochondrion;Pyridoxalphosphate;Referenceproteome;Transferase;Transitpeptide	GO:0001666;GO:0006082;GO:0006520;GO:0006522;GO:0006524;GO:0006807;GO:0006950;GO:0008152;GO:0009056;GO:0009058;GO:0009063;GO:0009078;GO:0009080;GO:0009308;GO:0009310;GO:0009987;GO:0010035;GO:0010038;GO:0016054;GO:0019481;GO:0019752;GO:0034641;GO:0042180;GO:0042221;GO:0042851;GO:0042853;GO:0043436;GO:0044106;GO:0044237;GO:0044238;GO:0044248;GO:0044281;GO:0044282;GO:0046395;GO:0046686;GO:0050896;GO:…	GO:0000166;GO:0003824;GO:0004021;GO:0005488;GO:0005524;GO:0008483;GO:0016740;GO:0016769;GO:0017076;GO:0019842;GO:0030170;GO:0030554;GO:0032553;GO:0032555;GO:0032559;GO:0035639;GO:0047635;GO:0048037;GO:0070279	GO:0005739;GO:0009507;GO:0009536;GO:0043226;GO:0043227;GO:0043229;GO:0043231;GO:0044424;GO:0044444;GO:0044464	GO:0006082;GO:0006520;GO:0006807;GO:0006950;GO:0008152;GO:0009056;GO:0009058;GO:0009308;GO:0009987;GO:0034641;GO:0042180;GO:0042221;GO:0044237;GO:0044238;GO:0044281;GO:0050896	GO:0005739;GO:0009536;GO:0043226;GO:0043229;GO:0043231;GO:0044464	IPR004839;IPR015421;IPR015422;IPR015424	Aminotransferase_I/II;PyrdxlP-dep_Trfase;PyrdxlP-dep_Trfase_major_sub1;PyrdxlP-dep_Trfase_major_sub2	ko00250;ko00710					Alanine aminotransferase 1, mitochondrial				Arabidopsis thaliana	7	7	7	17.1	17.1	17.1	59.82	0	311430000	16	F4I7I0	sp|F4I7I0|ALAT1_ARATH;sp|Q9LDV4-2|ALAT2_ARATH;sp|Q9LDV4|ALAT2_ARATH
0	0	0	0	0	65200000	0	0	0	0	0	0	alcohol catabolic process;alcohol metabolic process;carbohydrate catabolic process;carbohydrate metabolic process;catabolic process;cellular carbohydrate catabolic process;cellular carbohydrate metabolic process;cellular metabolic process;cellular nitrogen compound metabolic process;cellular process;coenzyme metabolic process;cofactor metabolic process;glucose catabolic process;glucose metabolic …	binding;catalytic activity;coenzyme binding;cofactor binding;glyoxylate reductase (NADP) activity;NAD binding;nucleotide binding;oxidoreductase activity;oxidoreductase activity, acting on CH-OH group of donors;oxidoreductase activity, acting on the CH-OH group of donors, NAD or NADP as acceptor;phosphogluconate dehydrogenase (decarboxylating) activity	cell part;chloroplast;chloroplast part;chloroplast stroma;cytoplasmic part;intracellular membrane-bounded organelle;intracellular organelle;intracellular organelle part;intracellular part;membrane-bounded organelle;organelle;organelle part;plastid;plastid part;plastid stroma	alcohol metabolic process;carbohydrate metabolic process;catabolic process;cellular metabolic process;cellular nitrogen compound metabolic process;cellular process;cofactor metabolic process;heterocycle metabolic process;metabolic process;nitrogen compound metabolic process;nucleobase-containing compound metabolic process;nucleobase-containing small molecule metabolic process;nucleotide metabolic…	cell part;intracellular membrane-bounded organelle;intracellular organelle;organelle;plastid		NAD_binding_11;NAD_binding_2		Chloroplast;Completeproteome;NAD;NADP;Oxidoreductase;Plastid;Referenceproteome;Stressresponse;Transitpeptide	GO:0005975;GO:0005996;GO:0006006;GO:0006007;GO:0006066;GO:0006098;GO:0006139;GO:0006732;GO:0006733;GO:0006739;GO:0006740;GO:0006753;GO:0006807;GO:0008152;GO:0009056;GO:0009117;GO:0009987;GO:0016052;GO:0019318;GO:0019320;GO:0019362;GO:0034641;GO:0044237;GO:0044238;GO:0044262;GO:0044275;GO:0044281;GO:0044282;GO:0046164;GO:0046365;GO:0046483;GO:0046496;GO:0051186;GO:0055086;GO:0055114;GO:0072524	GO:0000166;GO:0003824;GO:0004616;GO:0005488;GO:0016491;GO:0016614;GO:0016616;GO:0030267;GO:0048037;GO:0050662;GO:0051287	GO:0009507;GO:0009532;GO:0009536;GO:0009570;GO:0043226;GO:0043227;GO:0043229;GO:0043231;GO:0044422;GO:0044424;GO:0044434;GO:0044435;GO:0044444;GO:0044446;GO:0044464	GO:0005975;GO:0006066;GO:0006139;GO:0006807;GO:0008152;GO:0009056;GO:0009117;GO:0009987;GO:0034641;GO:0044237;GO:0044238;GO:0044281;GO:0046483;GO:0051186;GO:0055086	GO:0009536;GO:0043226;GO:0043229;GO:0043231;GO:0044464	IPR006115;IPR008927;IPR013328;IPR016040;IPR029154	6PGD_dom_2;6PGDH_NADP-bd;6-PGluconate_DH_C-like;NAD(P)-bd_dom;NADP-bd						Glyoxylate/succinic semialdehyde reductase 2, chloroplastic				Arabidopsis thaliana	3	3	3	13.7	13.7	13.7	37.781	0	75913000	3	F4I907	sp|F4I907|GLYR2_ARATH
0	0	0	60900000	0	0	0	0	0	0	0	0	amylopectin biosynthetic process;biosynthetic process;carbohydrate biosynthetic process;carbohydrate metabolic process;cellular biosynthetic process;cellular carbohydrate biosynthetic process;cellular carbohydrate metabolic process;cellular glucan metabolic process;cellular macromolecule biosynthetic process;cellular macromolecule metabolic process;cellular metabolic process;cellular polysacchari…	binding;carbohydrate binding;catalytic activity;glucosyltransferase activity;identical protein binding;pattern binding;polysaccharide binding;protein binding;starch binding;starch synthase activity;transferase activity;transferase activity, transferring glycosyl groups;transferase activity, transferring hexosyl groups	amyloplast;cell part;chloroplast;cytoplasmic part;intracellular membrane-bounded organelle;intracellular organelle;intracellular part;membrane-bounded organelle;organelle;plastid	biosynthetic process;carbohydrate metabolic process;cellular metabolic process;cellular process;macromolecule metabolic process;metabolic process;polysaccharide metabolic process;primary metabolic process	cell part;intracellular membrane-bounded organelle;intracellular organelle;organelle;plastid		CBM_25;Glyco_transf_5;Glycos_transf_1		Alternativesplicing;Amyloplast;Chloroplast;Coiledcoil;Completeproteome;Glycosyltransferase;Plastid;Referenceproteome;Starchbiosynthesis;Transferase;Transitpeptide	GO:0000271;GO:0005975;GO:0005976;GO:0005982;GO:0006073;GO:0008152;GO:0009058;GO:0009059;GO:0009250;GO:0009987;GO:0010021;GO:0016051;GO:0019252;GO:0033692;GO:0034637;GO:0034645;GO:0043170;GO:0044042;GO:0044237;GO:0044238;GO:0044249;GO:0044260;GO:0044262;GO:0044264	GO:0001871;GO:0003824;GO:0005488;GO:0005515;GO:0009011;GO:0016740;GO:0016757;GO:0016758;GO:0030246;GO:0030247;GO:0042802;GO:0046527;GO:2001070	GO:0009501;GO:0009507;GO:0009536;GO:0043226;GO:0043227;GO:0043229;GO:0043231;GO:0044424;GO:0044444;GO:0044464	GO:0005975;GO:0005976;GO:0008152;GO:0009058;GO:0009987;GO:0043170;GO:0044237;GO:0044238	GO:0009536;GO:0043226;GO:0043229;GO:0043231;GO:0044464	IPR001296;IPR005085;IPR011835;IPR013534	CBM_fam25;Glyco_trans_1;Glycogen/starch_synth;Starch_synth_cat_dom						Starch synthase 3, chloroplastic/amyloplastic		SM01066	CBM_25	Arabidopsis thaliana	4	4	4	4.8	4.8	4.8	118.51	0	154510000	6	F4IAG2	sp|F4IAG2|SSY3_ARATH;tr|F4IAG1|F4IAG1_ARATH
0	0	0	11400000	70500000	0	0	0	0	11900000	7432200	6228500	amine metabolic process;amino acid activation;carboxylic acid metabolic process;cellular amine metabolic process;cellular amino acid metabolic process;cellular ketone metabolic process;cellular macromolecule metabolic process;cellular metabolic process;cellular nitrogen compound metabolic process;cellular process;developmental process;developmental process involved in reproduction;embryo developm…	adenyl nucleotide binding;adenyl ribonucleotide binding;aminoacyl-tRNA ligase activity;ATP binding;binding;catalytic activity;ligase activity;ligase activity, forming aminoacyl-tRNA and related compounds;ligase activity, forming carbon-oxygen bonds;nucleotide binding;purine nucleotide binding;purine ribonucleoside triphosphate binding;purine ribonucleotide binding;ribonucleotide binding;threonine…	cell part;chloroplast;chloroplast part;chloroplast stroma;cytoplasmic part;intracellular membrane-bounded organelle;intracellular organelle;intracellular organelle part;intracellular part;membrane-bounded organelle;mitochondrion;organelle;organelle part;plastid;plastid part;plastid stroma	amine metabolic process;cellular amino acid metabolic process;cellular ketone metabolic process;cellular metabolic process;cellular nitrogen compound metabolic process;cellular process;developmental process;embryo development;macromolecule metabolic process;metabolic process;nitrogen compound metabolic process;nucleobase-containing compound metabolic process;organic acid metabolic process;primary…	cell part;intracellular membrane-bounded organelle;intracellular organelle;mitochondrion;organelle;plastid	Aminoacyl-tRNA biosynthesis	HGTP_anticodon;tRNA_SAD;tRNA-synt_2b		Aminoacyl-tRNAsynthetase;Completeproteome;Ligase;Referenceproteome	GO:0003006;GO:0006082;GO:0006139;GO:0006399;GO:0006418;GO:0006435;GO:0006520;GO:0006807;GO:0008152;GO:0009308;GO:0009790;GO:0009793;GO:0009987;GO:0016070;GO:0019752;GO:0022414;GO:0032502;GO:0034641;GO:0034660;GO:0042180;GO:0043038;GO:0043039;GO:0043170;GO:0043436;GO:0044106;GO:0044237;GO:0044238;GO:0044260;GO:0044281;GO:0090304	GO:0000166;GO:0003824;GO:0004812;GO:0004829;GO:0005488;GO:0005524;GO:0016874;GO:0016875;GO:0016876;GO:0017076;GO:0030554;GO:0032553;GO:0032555;GO:0032559;GO:0035639	GO:0005739;GO:0009507;GO:0009532;GO:0009536;GO:0009570;GO:0043226;GO:0043227;GO:0043229;GO:0043231;GO:0044422;GO:0044424;GO:0044434;GO:0044435;GO:0044444;GO:0044446;GO:0044464	GO:0006082;GO:0006139;GO:0006399;GO:0006418;GO:0006520;GO:0006807;GO:0008152;GO:0009308;GO:0009790;GO:0009987;GO:0016070;GO:0032502;GO:0034641;GO:0042180;GO:0043170;GO:0044237;GO:0044238;GO:0044281	GO:0005739;GO:0009536;GO:0043226;GO:0043229;GO:0043231;GO:0044464	IPR002314;IPR002320;IPR004154;IPR006195;IPR012947;IPR018163	aa-tRNA-synt_IIb_cons-dom;aa-tRNA-synth_II;Anticodon-bd;Thr/Ala-tRNA-synth_IIc_edit;Thr-tRNA-ligase_IIa;tRNA_SAD	ko00970	PR01047	TRNASYNTHTHR	PS50862	AA_TRNA_LIGASE_II			SM00863	tRNA_SAD	Arabidopsis thaliana	9	9	9	16	16	16	74.784	0	376170000	22	F4IFC5	sp|F4IFC5|SYTM2_ARATH
0	0	0	817000000	126000000	0	0	0	0	13200000	23300000	15300000	cellular component assembly;cellular component assembly at cellular level;cellular component organization;cellular component organization at cellular level;cellular component organization or biogenesis;cellular component organization or biogenesis at cellular level;cellular macromolecular complex assembly;cellular macromolecular complex subunit organization;cellular process;establishment of local…		cell part;cytoplasm;cytoplasmic part;cytosol;intracellular membrane-bounded organelle;intracellular organelle;intracellular part;membrane-bounded organelle;nucleus;organelle	cellular component assembly;cellular component organization;cellular macromolecular complex assembly;cellular process;establishment of localization;macromolecular complex assembly;nuclear transport;nucleocytoplasmic transport;protein targeting;protein transport;ribonucleoprotein complex assembly;transport	cell part;cytoplasm;cytosol;intracellular membrane-bounded organelle;intracellular organelle;nucleus;organelle		CAS_CSE1;Cse1;IBN_N		Acetylation;Completeproteome;Cytoplasm;Nucleus;Proteintransport;Referenceproteome;Stressresponse;Transport	GO:0006605;GO:0006606;GO:0006810;GO:0006886;GO:0006913;GO:0009987;GO:0015031;GO:0016043;GO:0017038;GO:0022607;GO:0022618;GO:0034621;GO:0034622;GO:0035280;GO:0043933;GO:0045184;GO:0046907;GO:0051169;GO:0051170;GO:0051234;GO:0051649;GO:0065003;GO:0070922;GO:0071826;GO:0071840;GO:0071841;GO:0071842;GO:0071844		GO:0005634;GO:0005737;GO:0005829;GO:0043226;GO:0043227;GO:0043229;GO:0043231;GO:0044424;GO:0044444;GO:0044464	GO:0006605;GO:0006810;GO:0006913;GO:0009987;GO:0015031;GO:0016043;GO:0022607;GO:0022618;GO:0034622;GO:0051169;GO:0051234;GO:0065003	GO:0005634;GO:0005737;GO:0005829;GO:0043226;GO:0043229;GO:0043231;GO:0044464	IPR001494;IPR005043;IPR011989;IPR013713;IPR016024	ARM-like;ARM-type_fold;CAS_CSE1_C;Cse1;Importin-beta_N				PS50166	IMPORTIN_B_NT	Importin beta-like SAD2	REACT_343058	SM00913	IBN_N	Arabidopsis thaliana	14	14	13	15.1	15.1	14.3	119.25	0	1373800000	37	F4IRR2	sp|F4IRR2|SAD2_ARATH
0	0	0	12700000	36300000	0	0	0	0	0	0	0	biological regulation;cellular component organization;cellular component organization or biogenesis;cellular membrane organization;cellular process;defense response;defense response to bacterium;endocytosis;establishment of localization;establishment of protein localization;growth;immune response;immune system process;innate immune response;membrane invagination;membrane organization;multi-organi…	ARF guanyl-nucleotide exchange factor activity;enzyme regulator activity;GTPase regulator activity;guanyl-nucleotide exchange factor activity;nucleoside-triphosphatase regulator activity;small GTPase regulator activity	cell part;cytoplasmic part;cytosol;early endosome;early endosome membrane;endosomal part;endosome;endosome membrane;Golgi apparatus part;intracellular membrane-bounded organelle;intracellular organelle;intracellular organelle part;intracellular part;membrane;membrane-bounded organelle;organelle;organelle membrane;organelle part;trans-Golgi network	biological regulation;cellular component organization;cellular membrane organization;cellular process;endocytosis;establishment of localization;growth;immune system process;membrane invagination;membrane organization;multi-organism process;protein transport;response to biotic stimulus;response to stimulus;response to stress;transport;vesicle-mediated transport;viral reproduction	cell part;cytosol;endosome;intracellular membrane-bounded organelle;intracellular organelle;membrane;organelle	Plant-pathogen interaction	DUF1981;Sec7		Acetylation;Alternativesplicing;Completeproteome;Cytoplasm;Endocytosis;Endosome;Golgiapparatus;Guanine-nucleotidereleasingfactor;Host-virusinteraction;Immunity;Innateimmunity;Membrane;Proteintransport;Referenceproteome;Transport;Ublconjugation	GO:0002376;GO:0006140;GO:0006810;GO:0006897;GO:0006950;GO:0006952;GO:0006955;GO:0009607;GO:0009617;GO:0009894;GO:0009987;GO:0010324;GO:0015031;GO:0016032;GO:0016043;GO:0016044;GO:0016192;GO:0019219;GO:0019222;GO:0030811;GO:0031323;GO:0031329;GO:0033121;GO:0033124;GO:0040007;GO:0042742;GO:0043085;GO:0043087;GO:0043547;GO:0044093;GO:0045087;GO:0045184;GO:0050789;GO:0050790;GO:0050794;GO:0050896;GO:…	GO:0005083;GO:0005085;GO:0005086;GO:0030234;GO:0030695;GO:0060589	GO:0005768;GO:0005769;GO:0005802;GO:0005829;GO:0010008;GO:0016020;GO:0031090;GO:0031901;GO:0043226;GO:0043227;GO:0043229;GO:0043231;GO:0044422;GO:0044424;GO:0044431;GO:0044440;GO:0044444;GO:0044446;GO:0044464	GO:0002376;GO:0006810;GO:0006897;GO:0006950;GO:0009607;GO:0009987;GO:0010324;GO:0015031;GO:0016032;GO:0016043;GO:0016044;GO:0016192;GO:0040007;GO:0050896;GO:0051234;GO:0051704;GO:0061024;GO:0065007	GO:0005768;GO:0005829;GO:0016020;GO:0043226;GO:0043229;GO:0043231;GO:0044464	IPR000904;IPR011989;IPR015403;IPR016024;IPR023394	ARM-like;ARM-type_fold;DUF1981_Sec7_assoc;Sec7_alpha_orthog;Sec7_dom	ko04626			PS50190	SEC7	Brefeldin A-inhibited guanine nucleotide-exchange protein 5		SM00222	Sec7	Arabidopsis thaliana	3	3	3	3	3	3	192.88	0	96711000	7	F4IXW2	sp|F4IXW2|BIG5_ARATH
0	0	0	0	90800000	0	0	0	0	0	0	0	amine metabolic process;amino acid activation;biosynthetic process;carboxylic acid metabolic process;cellular amine metabolic process;cellular amino acid metabolic process;cellular biosynthetic process;cellular component organization;cellular component organization at cellular level;cellular component organization or biogenesis;cellular component organization or biogenesis at cellular level;cellu…	adenyl nucleotide binding;adenyl ribonucleotide binding;aminoacyl-tRNA ligase activity;ATP binding;binding;catalytic activity;histidine-tRNA ligase activity;ligase activity;ligase activity, forming aminoacyl-tRNA and related compounds;ligase activity, forming carbon-oxygen bonds;nucleotide binding;purine nucleotide binding;purine ribonucleoside triphosphate binding;purine ribonucleotide binding;r…	cell part;cytoplasmic part;cytosol;intracellular membrane-bounded organelle;intracellular organelle;intracellular part;membrane-bounded organelle;mitochondrion;organelle	amine metabolic process;biosynthetic process;cellular amino acid metabolic process;cellular component organization;cellular ketone metabolic process;cellular metabolic process;cellular nitrogen compound metabolic process;cellular process;macromolecule metabolic process;metabolic process;mitochondrial translation;mitochondrion organization;nitrogen compound metabolic process;nucleobase-containing …	cell part;cytosol;intracellular membrane-bounded organelle;intracellular organelle;mitochondrion;organelle	Aminoacyl-tRNA biosynthesis	HGTP_anticodon		Aminoacyl-tRNAsynthetase;Completeproteome;Ligase;Referenceproteome	GO:0006082;GO:0006139;GO:0006399;GO:0006412;GO:0006418;GO:0006427;GO:0006520;GO:0006807;GO:0006996;GO:0007005;GO:0008152;GO:0009058;GO:0009059;GO:0009308;GO:0009987;GO:0016043;GO:0016070;GO:0019538;GO:0019752;GO:0032543;GO:0034641;GO:0034645;GO:0034660;GO:0042180;GO:0043038;GO:0043039;GO:0043170;GO:0043436;GO:0044106;GO:0044237;GO:0044238;GO:0044249;GO:0044260;GO:0044267;GO:0044281;GO:0071840;GO:…	GO:0000166;GO:0003824;GO:0004812;GO:0004821;GO:0005488;GO:0005524;GO:0016874;GO:0016875;GO:0016876;GO:0017076;GO:0030554;GO:0032553;GO:0032555;GO:0032559;GO:0035639	GO:0005739;GO:0005829;GO:0043226;GO:0043227;GO:0043229;GO:0043231;GO:0044424;GO:0044444;GO:0044464	GO:0006082;GO:0006139;GO:0006399;GO:0006412;GO:0006418;GO:0006520;GO:0006807;GO:0006996;GO:0007005;GO:0008152;GO:0009058;GO:0009308;GO:0009987;GO:0016043;GO:0016070;GO:0019538;GO:0032543;GO:0034641;GO:0042180;GO:0043170;GO:0044237;GO:0044238;GO:0044281	GO:0005739;GO:0005829;GO:0043226;GO:0043229;GO:0043231;GO:0044464	IPR004154;IPR004516;IPR006195;IPR015807	aa-tRNA-synth_II;Anticodon-bd;HisRS/HisZ;His-tRNA-ligase	ko00970			PS50862	AA_TRNA_LIGASE_II					Arabidopsis thaliana	7	7	7	9.3	9.3	9.3	97.536	0	195920000	6	F4IYF8	sp|F4IYF8|SYHC_ARATH
0	0	0	0	0	15900000	0	0	0	0	15500000	0	carbohydrate catabolic process;carbohydrate metabolic process;catabolic process;cellular carbohydrate catabolic process;cellular carbohydrate metabolic process;cellular glucan metabolic process;cellular macromolecule metabolic process;cellular metabolic process;cellular polysaccharide catabolic process;cellular polysaccharide metabolic process;cellular process;cellular protein metabolic process;d…	carbohydrate phosphatase activity;catalytic activity;hydrolase activity;hydrolase activity, acting on ester bonds;phosphatase activity;phosphoprotein phosphatase activity;phosphoric ester hydrolase activity;protein tyrosine/serine/threonine phosphatase activity	cell part;chloroplast;chloroplast part;chloroplast starch grain;chloroplast stroma;cytoplasmic part;intracellular membrane-bounded organelle;intracellular organelle;intracellular organelle part;intracellular part;membrane-bounded organelle;organelle;organelle part;plastid;plastid part;plastid stroma;starch grain	carbohydrate metabolic process;catabolic process;cellular metabolic process;cellular process;macromolecule metabolic process;macromolecule modification;metabolic process;phosphorus metabolic process;polysaccharide metabolic process;primary metabolic process;protein dephosphorylation;protein metabolic process;protein modification process	cell part;intracellular membrane-bounded organelle;intracellular organelle;organelle;plastid		DSPc		Carbohydratemetabolism;Chloroplast;Completeproteome;Hydrolase;Plastid;Referenceproteome;Transitpeptide	GO:0000272;GO:0005975;GO:0005976;GO:0005982;GO:0005983;GO:0006073;GO:0006464;GO:0006470;GO:0006793;GO:0006796;GO:0008152;GO:0009056;GO:0009057;GO:0009251;GO:0009987;GO:0016052;GO:0016311;GO:0019538;GO:0043170;GO:0043412;GO:0044042;GO:0044237;GO:0044238;GO:0044247;GO:0044260;GO:0044262;GO:0044264;GO:0044267;GO:0044275	GO:0003824;GO:0004721;GO:0008138;GO:0016787;GO:0016788;GO:0016791;GO:0019203;GO:0042578	GO:0009507;GO:0009532;GO:0009536;GO:0009569;GO:0009570;GO:0043036;GO:0043226;GO:0043227;GO:0043229;GO:0043231;GO:0044422;GO:0044424;GO:0044434;GO:0044435;GO:0044444;GO:0044446;GO:0044464	GO:0005975;GO:0005976;GO:0006464;GO:0006470;GO:0006793;GO:0008152;GO:0009056;GO:0009987;GO:0019538;GO:0043170;GO:0043412;GO:0044237;GO:0044238	GO:0009536;GO:0043226;GO:0043229;GO:0043231;GO:0044464	IPR000340;IPR001478;IPR014756;IPR020422;IPR029021;IPR030066	Dual-sp_phosphatase_cat-dom;Dual-sp_phosphatase_subgr_cat;Ig_E-set;LSF1;PDZ;Prot-tyrosine_phosphatase-like				PS50054	TYR_PHOSPHATASE_DUAL	Phosphoglucan phosphatase LSF1, chloroplastic				Arabidopsis thaliana	3	3	3	7.6	7.6	7.6	65.74	0	50524000	4	F4J117	sp|F4J117|LSF1_ARATH
0	0	0	23100000	29300000	0	0	0	0	0	0	0	cellular component organization;cellular component organization at cellular level;cellular component organization or biogenesis;cellular component organization or biogenesis at cellular level;cellular localization;cellular process;intracellular distribution of mitochondria;localization;mitochondrion distribution;mitochondrion localization;mitochondrion organization;organelle localization;organell…		cell part;cytoplasm;intracellular part	cellular component organization;cellular localization;cellular process;localization;mitochondrion organization;organelle localization;organelle organization	cell part;cytoplasm		CLU;CLU_N		Alternativesplicing;Completeproteome;Cytoplasm;Referenceproteome;Repeat;TPRrepeat	GO:0006996;GO:0007005;GO:0009987;GO:0016043;GO:0048311;GO:0048312;GO:0051179;GO:0051640;GO:0051641;GO:0051646;GO:0071840;GO:0071841;GO:0071842		GO:0005737;GO:0044424;GO:0044464	GO:0006996;GO:0007005;GO:0009987;GO:0016043;GO:0051179;GO:0051640;GO:0051641	GO:0005737;GO:0044464	IPR011990;IPR013026;IPR019734;IPR023231;IPR025697;IPR027523;IPR028275	CLU;CLU_dom;CLU_N;GSKIP_dom;TPR_repeat;TPR-contain_dom;TPR-like_helical_dom				PS50005;PS50293	TPR;TPR_REGION	Clustered mitochondria protein		SM00028	TPR	Arabidopsis thaliana	10	10	10	9.8	9.8	9.8	153.26	0	365680000	16	F4J5S1	sp|F4J5S1-2|CLU_ARATH;sp|F4J5S1|CLU_ARATH;tr|F4J5R9|F4J5R9_ARATH;tr|F4J5S0|F4J5S0_ARATH
0	0	0	121000000	16800000	0	0	0	0	0	0	0	establishment of localization;establishment of localization in cell;establishment of protein localization;intracellular protein transport;intracellular transport;protein transport;transport			establishment of localization;protein transport;transport			CAS_CSE1;Cse1;IBN_N		Completeproteome;Referenceproteome	GO:0006810;GO:0006886;GO:0015031;GO:0045184;GO:0046907;GO:0051234;GO:0051649			GO:0006810;GO:0015031;GO:0051234		IPR001494;IPR005043;IPR011989;IPR013713;IPR016024	ARM-like;ARM-type_fold;CAS_CSE1_C;Cse1;Importin-beta_N				PS50166	IMPORTIN_B_NT			SM00913	IBN_N	Arabidopsis thaliana	5	4	4	6	5.2	5.2	117.64	0	286920000	10	F4J737	tr|F4J737|F4J737_ARATH;sp|F4J738|SAD2H_ARATH
0	0	0	0	0	0	0	0	0	5995100	2740200	2978800	cellular macromolecule metabolic process;cellular metabolic process;cellular nitrogen compound metabolic process;cellular process;cellular response to stimulus;cellular response to stress;DNA metabolic process;DNA repair;macromolecule metabolic process;metabolic process;nitrogen compound metabolic process;nucleic acid metabolic process;nucleobase-containing compound metabolic process;primary meta…		cell part;intracellular part;macromolecular complex;proteasome complex;protein complex	cellular metabolic process;cellular nitrogen compound metabolic process;cellular process;DNA metabolic process;DNA repair;macromolecule metabolic process;metabolic process;nitrogen compound metabolic process;nucleobase-containing compound metabolic process;primary metabolic process;response to DNA damage stimulus;response to stimulus;response to stress	cell part;macromolecular complex;proteasome complex;protein complex	Proteasome	DUF3437		Completeproteome;DNAdamage;DNArepair;Proteasome;Referenceproteome;Repeat	GO:0006139;GO:0006259;GO:0006281;GO:0006807;GO:0006950;GO:0006974;GO:0008152;GO:0009987;GO:0033554;GO:0034641;GO:0043170;GO:0044237;GO:0044238;GO:0044260;GO:0050896;GO:0051716;GO:0090304		GO:0000502;GO:0032991;GO:0043234;GO:0044424;GO:0044464	GO:0006139;GO:0006259;GO:0006281;GO:0006807;GO:0006950;GO:0006974;GO:0008152;GO:0009987;GO:0034641;GO:0043170;GO:0044237;GO:0044238;GO:0050896	GO:0000502;GO:0032991;GO:0043234;GO:0044464	IPR011989;IPR016024;IPR021843	ARM-like;ARM-type_fold;DUF3437	ko03050					Proteasome activator subunit 4	REACT_275043;REACT_301780;REACT_302317;REACT_305944;REACT_309046;REACT_318090;REACT_319658;REACT_327677;REACT_336812;REACT_340730			Arabidopsis thaliana	5	5	5	2.5	2.5	2.5	202.94	0	48729000	8	F4JC97	sp|F4JC97|PSME4_ARATH
0	0	0	0	184000000	0	0	0	0	0	0	0	cellular macromolecule metabolic process;cellular metabolic process;cellular process;cellular protein metabolic process;macromolecule metabolic process;metabolic process;primary metabolic process;protein folding;protein metabolic process;response to stimulus;response to stress	adenyl nucleotide binding;adenyl ribonucleotide binding;ATP binding;binding;nucleotide binding;purine nucleotide binding;purine ribonucleoside triphosphate binding;purine ribonucleotide binding;ribonucleotide binding	cell part;cell wall;chloroplast part;chloroplast stroma;cytoplasmic part;external encapsulating structure;intracellular membrane-bounded organelle;intracellular organelle;intracellular organelle part;intracellular part;membrane-bounded organelle;mitochondrion;organelle;organelle part;plastid part;plastid stroma	cellular metabolic process;cellular process;macromolecule metabolic process;metabolic process;primary metabolic process;protein folding;protein metabolic process;response to stimulus;response to stress	cell part;cell wall;external encapsulating structure;intracellular membrane-bounded organelle;intracellular organelle;mitochondrion;organelle		HSP90		Completeproteome;Referenceproteome;Stressresponse	GO:0006457;GO:0006950;GO:0008152;GO:0009987;GO:0019538;GO:0043170;GO:0044237;GO:0044238;GO:0044260;GO:0044267;GO:0050896	GO:0000166;GO:0005488;GO:0005524;GO:0017076;GO:0030554;GO:0032553;GO:0032555;GO:0032559;GO:0035639	GO:0005618;GO:0005739;GO:0009532;GO:0009570;GO:0030312;GO:0043226;GO:0043227;GO:0043229;GO:0043231;GO:0044422;GO:0044424;GO:0044434;GO:0044435;GO:0044444;GO:0044446;GO:0044464	GO:0006457;GO:0006950;GO:0008152;GO:0009987;GO:0019538;GO:0043170;GO:0044237;GO:0044238;GO:0050896	GO:0005618;GO:0005739;GO:0030312;GO:0043226;GO:0043229;GO:0043231;GO:0044464	IPR001404;IPR003594;IPR019805;IPR020568;IPR020575	HATPase_C;Heat_shock_protein_90_CS;Hsp90_fam;Hsp90_N;Ribosomal_S5_D2-typ_fold		PR00775	HEATSHOCK90	PS00298	HSP90			SM00387	HATPase_c	Arabidopsis thaliana	13	8	8	19	12.6	12.6	90.566	0	327880000	11	F4JFN3	sp|F4JFN3|HS906_ARATH
0	0	0	0	0	0	0	0	0	9047800	10700000	12100000	alcohol catabolic process;alcohol metabolic process;carbohydrate catabolic process;carbohydrate metabolic process;carbohydrate phosphorylation;catabolic process;cellular carbohydrate catabolic process;cellular carbohydrate metabolic process;cellular metabolic process;cellular process;developmental process;developmental process involved in reproduction;embryo development;embryo development ending …	6-phosphofructokinase activity;adenyl nucleotide binding;adenyl ribonucleotide binding;ATP binding;binding;carbohydrate kinase activity;catalytic activity;cation binding;diphosphate-fructose-6-phosphate 1-phosphotransferase activity;ion binding;kinase activity;metal ion binding;nucleotide binding;phosphofructokinase activity;phosphotransferase activity, alcohol group as acceptor;purine nucleotide…	cell part;cytoplasmic part;cytosol;intracellular part	alcohol metabolic process;carbohydrate metabolic process;catabolic process;cellular metabolic process;cellular process;developmental process;embryo development;generation of precursor metabolites and energy;metabolic process;phosphorus metabolic process;photosynthesis;primary metabolic process;small molecule metabolic process	cell part;cytosol	Fructose and mannose metabolism	PFK		Allostericenzyme;Completeproteome;Cytoplasm;Glycolysis;Kinase;Magnesium;Metal-binding;Referenceproteome;Transferase	GO:0003006;GO:0005975;GO:0005996;GO:0006000;GO:0006002;GO:0006006;GO:0006007;GO:0006066;GO:0006091;GO:0006096;GO:0006793;GO:0006796;GO:0008152;GO:0009056;GO:0009790;GO:0009793;GO:0009987;GO:0015979;GO:0016052;GO:0016310;GO:0019318;GO:0019320;GO:0022414;GO:0032502;GO:0044237;GO:0044238;GO:0044262;GO:0044275;GO:0044281;GO:0044282;GO:0046164;GO:0046365;GO:0046835	GO:0000166;GO:0003824;GO:0003872;GO:0005488;GO:0005524;GO:0008443;GO:0016301;GO:0016740;GO:0016772;GO:0016773;GO:0017076;GO:0019200;GO:0030554;GO:0032553;GO:0032555;GO:0032559;GO:0035639;GO:0043167;GO:0043169;GO:0046872;GO:0047334	GO:0005829;GO:0044424;GO:0044444;GO:0044464	GO:0005975;GO:0006066;GO:0006091;GO:0006793;GO:0008152;GO:0009056;GO:0009790;GO:0009987;GO:0015979;GO:0032502;GO:0044237;GO:0044238;GO:0044281	GO:0005829;GO:0044464	IPR000023;IPR011183;IPR013981;IPR022953	ATP_PFK;PFK_a-hlx;PfpB_PPi_PFK;Phosphofructokinase_dom	ko00051	PR00476	PHFRCTKINASE			Pyrophosphate--fructose 6-phosphate 1-phosphotransferase subunit beta 2				Arabidopsis thaliana	3	3	3	7	7	7	62.741	0	74174000	7	F4JGR5	sp|F4JGR5|PFPB2_ARATH
0	0	0	0	0	0	0	0	0	8669500	11300000	9384000	amine metabolic process;amino acid activation;carboxylic acid metabolic process;cellular amine metabolic process;cellular amino acid metabolic process;cellular ketone metabolic process;cellular macromolecule metabolic process;cellular metabolic process;cellular nitrogen compound metabolic process;cellular process;macromolecule metabolic process;metabolic process;ncRNA metabolic process;nitrogen c…	adenyl nucleotide binding;adenyl ribonucleotide binding;aminoacyl-tRNA ligase activity;ATP binding;binding;catalytic activity;ligase activity;ligase activity, forming aminoacyl-tRNA and related compounds;ligase activity, forming carbon-oxygen bonds;nucleic acid binding;nucleotide binding;purine nucleotide binding;purine ribonucleoside triphosphate binding;purine ribonucleotide binding;ribonucleot…	cell part;chloroplast;cytoplasmic part;intracellular membrane-bounded organelle;intracellular organelle;intracellular part;membrane;membrane-bounded organelle;mitochondrion;organelle;plastid	amine metabolic process;cellular amino acid metabolic process;cellular ketone metabolic process;cellular metabolic process;cellular nitrogen compound metabolic process;cellular process;macromolecule metabolic process;metabolic process;nitrogen compound metabolic process;nucleobase-containing compound metabolic process;organic acid metabolic process;primary metabolic process;RNA metabolic process;…	cell part;intracellular membrane-bounded organelle;intracellular organelle;membrane;mitochondrion;organelle;plastid	Aminoacyl-tRNA biosynthesis	GAD;tRNA_anti-codon;tRNA-synt_2		Aminoacyl-tRNAsynthetase;ATP-binding;Completeproteome;Ligase;Nucleotide-binding;Proteinbiosynthesis;Referenceproteome	GO:0006082;GO:0006139;GO:0006399;GO:0006418;GO:0006520;GO:0006807;GO:0008152;GO:0009308;GO:0009987;GO:0016070;GO:0019752;GO:0034641;GO:0034660;GO:0042180;GO:0043038;GO:0043039;GO:0043170;GO:0043436;GO:0044106;GO:0044237;GO:0044238;GO:0044260;GO:0044281;GO:0090304	GO:0000166;GO:0003676;GO:0003824;GO:0004812;GO:0005488;GO:0005524;GO:0016874;GO:0016875;GO:0016876;GO:0017076;GO:0030554;GO:0032553;GO:0032555;GO:0032559;GO:0035639	GO:0005739;GO:0009507;GO:0009536;GO:0016020;GO:0043226;GO:0043227;GO:0043229;GO:0043231;GO:0044424;GO:0044444;GO:0044464	GO:0006082;GO:0006139;GO:0006399;GO:0006418;GO:0006520;GO:0006807;GO:0008152;GO:0009308;GO:0009987;GO:0016070;GO:0034641;GO:0042180;GO:0043170;GO:0044237;GO:0044238;GO:0044281	GO:0005739;GO:0009536;GO:0016020;GO:0043226;GO:0043229;GO:0043231;GO:0044464	IPR002312;IPR004115;IPR004364;IPR004365;IPR004524;IPR006195;IPR012340;IPR018150;IPR029351	aa-tRNA-synt_II;aa-tRNA-synt_II-like;aa-tRNA-synth_II;Asp/Asn-tRNA-synth_IIb;Asp-tRNA-ligase_bac/mit;GAD_dom;GAD-like;NA-bd_OB_tRNA;NA-bd_OB-fold	ko00970	PR01042	TRNASYNTHASP	PS50862	AA_TRNA_LIGASE_II					Arabidopsis thaliana	3	3	3	5.9	5.9	5.9	74.516	0	168650000	7	F4JJT9	sp|F4JJT9|SYDM_ARATH
0	0	0	330000000	221000000	11400000	0	0	0	39800000	37700000	69500000							CLU_N		Completeproteome;Referenceproteome						IPR011990;IPR013026;IPR019734;IPR028275	CLU_N;TPR_repeat;TPR-contain_dom;TPR-like_helical_dom				PS50005;PS50293	TPR;TPR_REGION			SM00028	TPR	Arabidopsis thaliana	22	22	15	14	14	10.1	199.11	0	1229600000	76	F4JKH6	sp|F4JKH6|TSS_ARATH
0	0	0	0	0	22200000	0	0	0	1972800	1162300	855020	establishment of localization;establishment of localization in cell;establishment of protein localization;intracellular protein transport;intracellular transport;nuclear import;nuclear transport;nucleocytoplasmic transport;protein import;protein import into nucleus;protein targeting;protein transport;transport	protein transporter activity;substrate-specific transporter activity;transporter activity	cell junction;cell part;cell-cell junction;cytoplasmic part;cytosol;envelope;intracellular non-membrane-bounded organelle;intracellular organelle;intracellular organelle part;intracellular part;non-membrane-bounded organelle;nuclear envelope;nuclear part;nucleolus;organelle;organelle envelope;organelle part;plasmodesma	establishment of localization;nuclear transport;nucleocytoplasmic transport;protein targeting;protein transport;transport	cell part;cytosol;intracellular non-membrane-bounded organelle;intracellular organelle;nuclear envelope;nucleolus;organelle		Arm;IBB	AACTTT_UNKNOWN;BAELDE_DIABETIC_NEPHROPATHY_UP;BENPORATH_MYC_TARGETS_WITH_EBOX;BRUINS_UVC_RESPONSE_LATE;BYSTRYKH_HEMATOPOIESIS_STEM_CELL_QTL_TRANS;CAHOY_ASTROCYTIC;CHIANG_LIVER_CANCER_SUBCLASS_UNANNOTATED_DN;CHICAS_RB1_TARGETS_GROWING;chr18p11;CORRE_MULTIPLE_MYELOMA_DN;CROMER_METASTASIS_DN;DANG_BOUND_BY_MYC;DANG_MYC_TARGETS_UP;DEBIASI_APOPTOSIS_BY_REOVIRUS_INFECTION_DN;DODD_NASOPHARYNGEAL_CARCINOM…	Completeproteome;Nucleus;Proteintransport;Referenceproteome;Repeat;Transport	GO:0006605;GO:0006606;GO:0006810;GO:0006886;GO:0006913;GO:0015031;GO:0017038;GO:0045184;GO:0046907;GO:0051169;GO:0051170;GO:0051234;GO:0051649	GO:0005215;GO:0008565;GO:0022892	GO:0005635;GO:0005730;GO:0005829;GO:0005911;GO:0009506;GO:0030054;GO:0031967;GO:0031975;GO:0043226;GO:0043228;GO:0043229;GO:0043232;GO:0044422;GO:0044424;GO:0044428;GO:0044444;GO:0044446;GO:0044464	GO:0006605;GO:0006810;GO:0006913;GO:0015031;GO:0051169;GO:0051234	GO:0005635;GO:0005730;GO:0005829;GO:0043226;GO:0043229;GO:0043232;GO:0044464	IPR000225;IPR002652;IPR011989;IPR016024;IPR024931	Armadillo;ARM-like;ARM-type_fold;Importin-a_IBB;Importing_su_alpha				PS50176;PS51214	ARM_REPEAT;IBB	Importin subunit alpha-2		SM00185	ARM	Arabidopsis thaliana	3	3	3	6.5	6.5	6.5	58.906	0	31574000	4	F4JL11	sp|F4JL11|IMPA2_ARATH;sp|O04294|IMPA3_ARATH;sp|Q96321|IMPA1_ARATH
0	0	0	77500000	0	0	0	0	0	1950700	0	0	biosynthetic process;carbohydrate biosynthetic process;carbohydrate metabolic process;cellular biosynthetic process;cellular carbohydrate biosynthetic process;cellular carbohydrate metabolic process;cellular metabolic process;cellular process;disaccharide biosynthetic process;disaccharide metabolic process;glycoside biosynthetic process;glycoside metabolic process;metabolic process;oligosaccharid…	catalytic activity;glucosyltransferase activity;sucrose-phosphate synthase activity;transferase activity;transferase activity, transferring glycosyl groups;transferase activity, transferring hexosyl groups;UDP-glucosyltransferase activity;UDP-glycosyltransferase activity	cell part;membrane;plasma membrane	biosynthetic process;carbohydrate metabolic process;cellular metabolic process;cellular process;metabolic process;oligosaccharide metabolic process;primary metabolic process	cell part;membrane;plasma membrane	Starch and sucrose metabolism	Glyco_trans_4_4;Glycos_transf_1;S6PP		Completeproteome;Glycosyltransferase;Phosphoprotein;Referenceproteome;Transferase	GO:0005975;GO:0005984;GO:0005985;GO:0005986;GO:0008152;GO:0009058;GO:0009311;GO:0009312;GO:0009987;GO:0016051;GO:0016137;GO:0016138;GO:0034637;GO:0044237;GO:0044238;GO:0044249;GO:0044262;GO:0046351	GO:0003824;GO:0008194;GO:0016740;GO:0016757;GO:0016758;GO:0035251;GO:0046524;GO:0046527	GO:0005886;GO:0016020;GO:0044464	GO:0005975;GO:0008152;GO:0009058;GO:0009311;GO:0009987;GO:0044237;GO:0044238	GO:0005886;GO:0016020;GO:0044464	IPR001296;IPR006380;IPR012819;IPR023214;IPR028098	Glyco_trans_1;Glyco_trans_4_N;HAD-like_dom;Sucrose-P_synthase;SucrsPsyn_pln	ko00500					Probable sucrose-phosphate synthase 4				Arabidopsis thaliana	6	5	5	6.3	5.6	5.6	118.88	0	251380000	11	F4JLK2	sp|F4JLK2|SPSA4_ARATH
0	0	0	28600000	0	0	0	0	0	6582000	0	0	amine metabolic process;amino acid activation;carboxylic acid metabolic process;cellular amine metabolic process;cellular amino acid metabolic process;cellular ketone metabolic process;cellular macromolecule metabolic process;cellular metabolic process;cellular nitrogen compound metabolic process;cellular process;isoleucyl-tRNA aminoacylation;macromolecule metabolic process;metabolic process;ncRN…	adenyl nucleotide binding;adenyl ribonucleotide binding;aminoacyl-tRNA editing activity;aminoacyl-tRNA ligase activity;ATP binding;binding;carboxylic ester hydrolase activity;catalytic activity;hydrolase activity;hydrolase activity, acting on ester bonds;isoleucine-tRNA ligase activity;ligase activity;ligase activity, forming aminoacyl-tRNA and related compounds;ligase activity, forming carbon-ox…	cell part;cytoplasmic part;cytosol;intracellular part	amine metabolic process;cellular amino acid metabolic process;cellular ketone metabolic process;cellular metabolic process;cellular nitrogen compound metabolic process;cellular process;macromolecule metabolic process;metabolic process;nitrogen compound metabolic process;nucleobase-containing compound metabolic process;organic acid metabolic process;primary metabolic process;response to chemical s…	cell part;cytosol	Aminoacyl-tRNA biosynthesis;Valine, leucine and isoleucine biosynthesis	Anticodon_1;tRNA-synt_1		Aminoacyl-tRNAsynthetase;Completeproteome;Ligase;Referenceproteome	GO:0006082;GO:0006139;GO:0006399;GO:0006418;GO:0006428;GO:0006520;GO:0006807;GO:0008152;GO:0009308;GO:0009987;GO:0010035;GO:0010038;GO:0016070;GO:0019752;GO:0034641;GO:0034660;GO:0042180;GO:0042221;GO:0043038;GO:0043039;GO:0043170;GO:0043436;GO:0044106;GO:0044237;GO:0044238;GO:0044260;GO:0044281;GO:0046686;GO:0050896;GO:0090304	GO:0000166;GO:0002161;GO:0003824;GO:0004812;GO:0004822;GO:0005488;GO:0005524;GO:0016787;GO:0016788;GO:0016874;GO:0016875;GO:0016876;GO:0017076;GO:0030554;GO:0032553;GO:0032555;GO:0032559;GO:0035639;GO:0052689	GO:0005829;GO:0044424;GO:0044444;GO:0044464	GO:0006082;GO:0006139;GO:0006399;GO:0006418;GO:0006520;GO:0006807;GO:0008152;GO:0009308;GO:0009987;GO:0016070;GO:0034641;GO:0042180;GO:0042221;GO:0043170;GO:0044237;GO:0044238;GO:0044281;GO:0050896	GO:0005829;GO:0044464	IPR001412;IPR002300;IPR002301;IPR009008;IPR009080;IPR013155;IPR014729;IPR023586	aa-tRNA-synth_I_CS;aa-tRNA-synth_Ia;Ile-tRNA-ligase;Ile-tRNA-ligase_type2;M/V/L/I-tRNA-synth_anticd-bd;Rossmann-like_a/b/a_fold;tRNAsynth_1a_anticodon-bd;Val/Leu/Ile-tRNA-synth_edit	ko00290;ko00970	PR00984	TRNASYNTHILE	PS00178	AA_TRNA_LIGASE_I					Arabidopsis thaliana	4	4	4	3.4	3.4	3.4	135.48	0	54050000	3	F4JLM5	sp|F4JLM5|SYIC_ARATH
0	2957500	0	17700000	14700000	97300000	0	0	0	16600000	32800000	18400000	biological regulation;cell redox homeostasis;cellular homeostasis;cellular process;homeostatic process;regulation of biological process;regulation of biological quality;regulation of cellular process;response to arsenic-containing substance;response to chemical stimulus;response to inorganic substance;response to stimulus	binding;catalytic activity;coenzyme binding;cofactor binding;dihydrolipoyl dehydrogenase activity;flavin adenine dinucleotide binding;oxidoreductase activity;oxidoreductase activity, acting on a sulfur group of donors;oxidoreductase activity, acting on a sulfur group of donors, NAD or NADP as acceptor;oxidoreductase activity, acting on NADH or NADPH	cell part;chloroplast;chloroplast envelope;chloroplast part;chloroplast stroma;cytoplasmic part;envelope;intracellular membrane-bounded organelle;intracellular organelle;intracellular organelle part;intracellular part;membrane-bounded organelle;organelle;organelle envelope;organelle part;plastid;plastid envelope;plastid part;plastid stroma	biological regulation;cellular homeostasis;cellular process;homeostatic process;response to chemical stimulus;response to stimulus	cell part;intracellular membrane-bounded organelle;intracellular organelle;organelle;plastid	Citrate cycle (TCA cycle);Glycine, serine and threonine metabolism;Glycolysis / Gluconeogenesis;Pyruvate metabolism;Valine, leucine and isoleucine degradation	Pyr_redox;Pyr_redox_2;Pyr_redox_dim		Chloroplast;Completeproteome;Disulfidebond;FAD;Flavoprotein;NAD;Oxidoreductase;Plastid;Redox-activecenter;Referenceproteome;Transitpeptide	GO:0009987;GO:0010035;GO:0019725;GO:0042221;GO:0042592;GO:0045454;GO:0046685;GO:0050789;GO:0050794;GO:0050896;GO:0065007;GO:0065008	GO:0003824;GO:0004148;GO:0005488;GO:0016491;GO:0016651;GO:0016667;GO:0016668;GO:0048037;GO:0050660;GO:0050662	GO:0009507;GO:0009526;GO:0009532;GO:0009536;GO:0009570;GO:0009941;GO:0031967;GO:0031975;GO:0043226;GO:0043227;GO:0043229;GO:0043231;GO:0044422;GO:0044424;GO:0044434;GO:0044435;GO:0044444;GO:0044446;GO:0044464	GO:0009987;GO:0019725;GO:0042221;GO:0042592;GO:0050896;GO:0065007	GO:0009536;GO:0043226;GO:0043229;GO:0043231;GO:0044464	IPR001327;IPR004099;IPR012999;IPR016156;IPR023753	FAD/NAD-linked_Rdtase_dimer;Pyr_nucl-diS_OxRdtase_dimer;Pyr_nucl-diS_OxRdtase_FAD/NAD;Pyr_OxRdtase_I_AS;Pyr_OxRdtase_NAD-bd_dom	ko00010;ko00020;ko00260;ko00280;ko00620			PS00076	PYRIDINE_REDOX_1	Dihydrolipoyl dehydrogenase 2, chloroplastic				Arabidopsis thaliana	7	7	7	15.5	15.5	15.5	60.144	0	327710000	20	F4JLP5	sp|F4JLP5|PLPD2_ARATH;sp|A8MS68-2|PLPD1_ARATH;sp|A8MS68|PLPD1_ARATH
128000000	0	0	95200000	0	0	0	0	0	0	0	0		adenyl nucleotide binding;adenyl ribonucleotide binding;ATP binding;binding;nucleotide binding;purine nucleotide binding;purine ribonucleoside triphosphate binding;purine ribonucleotide binding;ribonucleotide binding	cell part;chloroplast;cytoplasmic part;endoplasmic reticulum;endoplasmic reticulum lumen;endoplasmic reticulum part;Golgi apparatus;intracellular membrane-bounded organelle;intracellular organelle;intracellular organelle lumen;intracellular organelle part;intracellular part;membrane;membrane-bounded organelle;membrane-enclosed lumen;organelle;organelle lumen;organelle membrane;organelle part;plas…		cell part;endoplasmic reticulum;Golgi apparatus;intracellular membrane-bounded organelle;intracellular organelle;membrane;organelle;plastid	Protein processing in endoplasmic reticulum	HSP70		ATP-binding;Chaperone;Completeproteome;Endoplasmicreticulum;Nucleotide-binding;Referenceproteome;Signal		GO:0000166;GO:0005488;GO:0005524;GO:0017076;GO:0030554;GO:0032553;GO:0032555;GO:0032559;GO:0035639	GO:0005774;GO:0005783;GO:0005788;GO:0005794;GO:0009507;GO:0009536;GO:0016020;GO:0031090;GO:0031974;GO:0043226;GO:0043227;GO:0043229;GO:0043231;GO:0043233;GO:0044422;GO:0044424;GO:0044432;GO:0044437;GO:0044444;GO:0044446;GO:0044464;GO:0070013		GO:0005783;GO:0005794;GO:0009536;GO:0016020;GO:0043226;GO:0043229;GO:0043231;GO:0044464	IPR013126;IPR018181;IPR029047;IPR029048	Heat_shock_70_CS;Hsp_70_fam;HSP70_C;HSP70_peptide-bd	ko04141	PR00301	HEATSHOCK70	PS00014;PS01036	ER_TARGET;HSP70_3	Heat shock 70 kDa protein 17				Arabidopsis thaliana	9	9	9	12.8	12.8	12.8	96.724	0	322800000	18	F4JMJ1	sp|F4JMJ1|HSP7R_ARATH
11600000	0	0	491000000	308000000	0	0	0	0	120000000	137000000	84500000	macromolecule metabolic process;metabolic process;primary metabolic process;protein metabolic process;proteolysis	aminopeptidase activity;catalytic activity;endopeptidase activity;exopeptidase activity;hydrolase activity;peptidase activity;peptidase activity, acting on L-amino acid peptides;serine hydrolase activity;serine-type endopeptidase activity;serine-type peptidase activity;tripeptidyl-peptidase activity	cell part;chloroplast;cytoplasm;cytoplasmic part;cytosolic part;cytosolic ribosome;intracellular membrane-bounded organelle;intracellular non-membrane-bounded organelle;intracellular organelle;intracellular organelle part;intracellular part;macromolecular complex;membrane;membrane-bounded organelle;non-membrane-bounded organelle;organelle;organelle membrane;organelle part;plastid;ribonucleoprotei…	macromolecule metabolic process;metabolic process;primary metabolic process;protein metabolic process;proteolysis	cell part;cytoplasm;intracellular membrane-bounded organelle;intracellular non-membrane-bounded organelle;intracellular organelle;macromolecular complex;membrane;organelle;plastid;ribonucleoprotein complex;ribosome;vacuole		Peptidase_S8;TPPII	AMUNDSON_POOR_SURVIVAL_AFTER_GAMMA_RADIATION_2G;ATATGCA,MIR-448;BENPORATH_MYC_MAX_TARGETS;BOSCO_ALLERGEN_INDUCED_TH2_ASSOCIATED_MODULE;CATGTAA,MIR-496;CELLULAR_MACROMOLECULE_METABOLIC_PROCESS;CELLULAR_PROTEIN_METABOLIC_PROCESS;chr13q32;CYTOPLASM;DANG_BOUND_BY_MYC;ENDOPEPTIDASE_ACTIVITY;GATTGGY_V$NFY_Q6_01;GGGCGGR_V$SP1_Q6;GOBERT_OLIGODENDROCYTE_DIFFERENTIATION_DN;GOTZMANN_EPITHELIAL_TO_MESENCHYMA…	Aminopeptidase;Coiledcoil;Completeproteome;Hydrolase;Protease;Referenceproteome;Serineprotease;Stressresponse	GO:0006508;GO:0008152;GO:0019538;GO:0043170;GO:0044238	GO:0003824;GO:0004175;GO:0004177;GO:0004252;GO:0008233;GO:0008236;GO:0008238;GO:0008240;GO:0016787;GO:0017171;GO:0070011	GO:0005737;GO:0005773;GO:0005774;GO:0005840;GO:0009507;GO:0009536;GO:0016020;GO:0022626;GO:0030529;GO:0031090;GO:0032991;GO:0043226;GO:0043227;GO:0043228;GO:0043229;GO:0043231;GO:0043232;GO:0044422;GO:0044424;GO:0044437;GO:0044444;GO:0044445;GO:0044446;GO:0044464	GO:0006508;GO:0008152;GO:0019538;GO:0043170;GO:0044238	GO:0005737;GO:0005773;GO:0005840;GO:0009536;GO:0016020;GO:0030529;GO:0032991;GO:0043226;GO:0043229;GO:0043231;GO:0043232;GO:0044464	IPR000209;IPR015500;IPR022229;IPR022398;IPR023828	Peptidase_S8/S53_dom;Peptidase_S8_His-AS;Peptidase_S8_Ser-AS;Peptidase_S8_subtilisin-rel;Peptidase_S8A_TPPII		PR00723	SUBTILISIN	PS00137;PS00138	SUBTILASE_HIS;SUBTILASE_SER	Tripeptidyl-peptidase 2	REACT_302317			Arabidopsis thaliana	24	24	24	20.4	20.4	20.4	152.37	0	1623400000	75	F4JVN6	sp|F4JVN6|TPPII_ARATH
10200000	8319000	0	4337800	50700000	0	1793800	0	0	23400000	9432100	13600000	biosynthetic process;cellular biosynthetic process;cellular lipid metabolic process;cellular metabolic process;cellular process;isoprenoid biosynthetic process;isoprenoid metabolic process;lipid biosynthetic process;lipid metabolic process;metabolic process;primary metabolic process;terpenoid biosynthetic process;terpenoid metabolic process	4-hydroxy-3-methylbut-2-en-1-yl diphosphate synthase activity;binding;catalytic activity;cation binding;ion binding;iron ion binding;metal ion binding;oxidoreductase activity;oxidoreductase activity, acting on CH or CH2 groups;oxidoreductase activity, acting on CH or CH2 groups, with an iron-sulfur protein as acceptor;transition metal ion binding		biosynthetic process;cellular lipid metabolic process;cellular metabolic process;cellular process;lipid metabolic process;metabolic process;primary metabolic process		Terpenoid backbone biosynthesis	GcpE		Completeproteome;Referenceproteome	GO:0006629;GO:0006720;GO:0006721;GO:0008152;GO:0008299;GO:0008610;GO:0009058;GO:0009987;GO:0016114;GO:0044237;GO:0044238;GO:0044249;GO:0044255	GO:0003824;GO:0005488;GO:0005506;GO:0016491;GO:0016725;GO:0043167;GO:0043169;GO:0046429;GO:0046872;GO:0046914;GO:0052592		GO:0006629;GO:0008152;GO:0009058;GO:0009987;GO:0044237;GO:0044238;GO:0044255		IPR004588;IPR017178	IspG_atypical;IspG_bac-typ	ko00900									Arabidopsis thaliana	8	8	8	13	13	13	80.421	0	433520000	25	B3H725	tr|B3H725|B3H725_ARATH;sp|F4K0E8|ISPG_ARATH;sp|F4K0E8-2|ISPG_ARATH
0	0	0	0	0	44300000	0	0	0	0	0	0	amine biosynthetic process;amine metabolic process;amino acid homeostasis;biological regulation;biosynthetic process;carboxylic acid biosynthetic process;carboxylic acid metabolic process;cellular amine metabolic process;cellular amino acid biosynthetic process;cellular amino acid metabolic process;cellular biosynthetic process;cellular ketone metabolic process;cellular metabolic process;cellular…	binding;carbon-oxygen lyase activity;carbon-sulfur lyase activity;catalytic activity;cofactor binding;cystathionine gamma-lyase activity;cysteine synthase activity;L-cysteine desulfhydrase activity;lyase activity;pyridoxal phosphate binding;transferase activity;vitamin B6 binding;vitamin binding	cell part;cytoplasm;intracellular part	amine metabolic process;biological regulation;biosynthetic process;cellular amino acid metabolic process;cellular ketone metabolic process;cellular metabolic process;cellular nitrogen compound metabolic process;cellular process;homeostatic process;metabolic process;nitrogen compound metabolic process;organic acid metabolic process;primary metabolic process;small molecule metabolic process;sulfur …	cell part;cytoplasm	Cysteine and methionine metabolism;Sulfur metabolism	PALP		Amino-acidbiosynthesis;Completeproteome;Cysteinebiosynthesis;Cytoplasm;Lyase;Pyridoxalphosphate;Referenceproteome;Transferase	GO:0000096;GO:0000097;GO:0006082;GO:0006520;GO:0006534;GO:0006535;GO:0006563;GO:0006790;GO:0006807;GO:0008152;GO:0008652;GO:0009058;GO:0009069;GO:0009070;GO:0009308;GO:0009309;GO:0009987;GO:0016053;GO:0019344;GO:0019752;GO:0034641;GO:0042180;GO:0042592;GO:0043436;GO:0044106;GO:0044237;GO:0044238;GO:0044249;GO:0044271;GO:0044272;GO:0044281;GO:0044283;GO:0046394;GO:0048878;GO:0065007;GO:0065008;GO:…	GO:0003824;GO:0004123;GO:0004124;GO:0005488;GO:0016740;GO:0016829;GO:0016835;GO:0016846;GO:0019842;GO:0030170;GO:0048037;GO:0070279;GO:0080146	GO:0005737;GO:0044424;GO:0044464	GO:0006082;GO:0006520;GO:0006790;GO:0006807;GO:0008152;GO:0009058;GO:0009308;GO:0009987;GO:0034641;GO:0042180;GO:0042592;GO:0044237;GO:0044238;GO:0044281;GO:0065007	GO:0005737;GO:0044464	IPR001216;IPR001926;IPR005856;IPR005859	Cys_synthKM;CysK;P-phosphate_BS;TrpB-like_PLP-dep	ko00270;ko00920			PS00901	CYS_SYNTHASE	Bifunctional cystathionine gamma-lyase/cysteine synthase				Arabidopsis thaliana	1	1	1	3.7	3.7	3.7	34.325	0	44349000	1	F4K5T2	sp|F4K5T2|CGL_ARATH;sp|Q9S6Z7|CYSD1_ARATH
0	62600000	0	12000000	1100000000	0	0	0	0	0	19300000	0	amine metabolic process;amino acid activation;carboxylic acid metabolic process;cellular amine metabolic process;cellular amino acid metabolic process;cellular ketone metabolic process;cellular macromolecule metabolic process;cellular metabolic process;cellular nitrogen compound metabolic process;cellular process;macromolecule metabolic process;metabolic process;ncRNA metabolic process;nitrogen c…	adenyl nucleotide binding;adenyl ribonucleotide binding;aminoacyl-tRNA editing activity;aminoacyl-tRNA ligase activity;ATP binding;binding;carboxylic ester hydrolase activity;catalytic activity;hydrolase activity;hydrolase activity, acting on ester bonds;ligase activity;ligase activity, forming aminoacyl-tRNA and related compounds;ligase activity, forming carbon-oxygen bonds;nucleotide binding;pu…	cell part;cytoplasm;intracellular part	amine metabolic process;cellular amino acid metabolic process;cellular ketone metabolic process;cellular metabolic process;cellular nitrogen compound metabolic process;cellular process;macromolecule metabolic process;metabolic process;nitrogen compound metabolic process;nucleobase-containing compound metabolic process;organic acid metabolic process;primary metabolic process;RNA metabolic process;…	cell part;cytoplasm	Aminoacyl-tRNA biosynthesis;Valine, leucine and isoleucine biosynthesis	Anticodon_1;tRNA-synt_1;Val_tRNA-synt_C		Completeproteome;Ligase;Referenceproteome	GO:0006082;GO:0006139;GO:0006399;GO:0006418;GO:0006438;GO:0006520;GO:0006807;GO:0008152;GO:0009308;GO:0009987;GO:0016070;GO:0019752;GO:0034641;GO:0034660;GO:0042180;GO:0043038;GO:0043039;GO:0043170;GO:0043436;GO:0044106;GO:0044237;GO:0044238;GO:0044260;GO:0044281;GO:0090304	GO:0000166;GO:0002161;GO:0003824;GO:0004812;GO:0004832;GO:0005488;GO:0005524;GO:0016787;GO:0016788;GO:0016874;GO:0016875;GO:0016876;GO:0017076;GO:0030554;GO:0032553;GO:0032555;GO:0032559;GO:0035639;GO:0052689	GO:0005737;GO:0044424;GO:0044464	GO:0006082;GO:0006139;GO:0006399;GO:0006418;GO:0006520;GO:0006807;GO:0008152;GO:0009308;GO:0009987;GO:0016070;GO:0034641;GO:0042180;GO:0043170;GO:0044237;GO:0044238;GO:0044281	GO:0005737;GO:0044464	IPR001412;IPR002300;IPR002303;IPR009008;IPR009080;IPR010978;IPR013155;IPR014729;IPR019499	aa-tRNA-synth_I_CS;aa-tRNA-synth_Ia;M/V/L/I-tRNA-synth_anticd-bd;Rossmann-like_a/b/a_fold;tRNA-bd_arm;tRNAsynth_1a_anticodon-bd;Val/Leu/Ile-tRNA-synth_edit;Val-tRNA_synth_tRNA-bd;Valyl-tRNA_ligase	ko00290;ko00970	PR00986	TRNASYNTHVAL	PS00178	AA_TRNA_LIGASE_I					Arabidopsis thaliana	22	22	22	23.5	23.5	23.5	110.63	0	2786700000	64	F4KE63	sp|F4KE63|SYVM2_ARATH
0	0	0	0	45200000	0	0	0	0	0	0	0	developmental process;developmental process involved in reproduction;embryo development;embryo development ending in seed dormancy;reproductive process	adenyl nucleotide binding;adenyl ribonucleotide binding;ATP binding;binding;catalytic activity;endopeptidase activity;hydrolase activity;metalloendopeptidase activity;metallopeptidase activity;nucleotide binding;peptidase activity;peptidase activity, acting on L-amino acid peptides;purine nucleotide binding;purine ribonucleoside triphosphate binding;purine ribonucleotide binding;ribonucleotide bi…	cell part;chloroplast;chloroplast envelope;chloroplast part;cytoplasmic part;envelope;intracellular membrane-bounded organelle;intracellular organelle;intracellular organelle part;intracellular part;membrane-bounded organelle;organelle;organelle envelope;organelle part;plastid;plastid envelope;plastid part	developmental process;embryo development	cell part;intracellular membrane-bounded organelle;intracellular organelle;organelle;plastid		AAA;Peptidase_M41		ATP-binding;Completeproteome;Nucleotide-binding;Referenceproteome	GO:0003006;GO:0009790;GO:0009793;GO:0022414;GO:0032502	GO:0000166;GO:0003824;GO:0004175;GO:0004222;GO:0005488;GO:0005524;GO:0008233;GO:0008237;GO:0016787;GO:0017076;GO:0030554;GO:0032553;GO:0032555;GO:0032559;GO:0035639;GO:0070011	GO:0009507;GO:0009526;GO:0009536;GO:0009941;GO:0031967;GO:0031975;GO:0043226;GO:0043227;GO:0043229;GO:0043231;GO:0044422;GO:0044424;GO:0044434;GO:0044435;GO:0044444;GO:0044446;GO:0044464	GO:0009790;GO:0032502	GO:0009536;GO:0043226;GO:0043229;GO:0043231;GO:0044464	IPR000642;IPR003593;IPR003959;IPR003960;IPR027417	AAA+_ATPase;ATPase_AAA_core;ATPase_AAA_CS;Peptidase_M41;P-loop_NTPase				PS00674	AAA			SM00382	AAA	Arabidopsis thaliana	2	2	2	2.7	2.7	2.7	96.853	0	65282000	4	F4KF14	sp|F4KF14|FTSI4_ARATH
0	0	0	0	0	0	0	0	0	0	9203700	0			cell part;cytoplasmic part;endosomal part;endosome membrane;Golgi apparatus part;Golgi membrane;integral to membrane;intracellular organelle part;intracellular part;intrinsic to membrane;membrane;membrane part;organelle membrane;organelle part		cell part;membrane		EMP70		Alternativesplicing;Completeproteome;Endosome;Golgiapparatus;Membrane;Referenceproteome;Signal;Transmembrane;Transmembranehelix			GO:0000139;GO:0010008;GO:0016020;GO:0016021;GO:0031090;GO:0031224;GO:0044422;GO:0044424;GO:0044425;GO:0044431;GO:0044440;GO:0044444;GO:0044446;GO:0044464		GO:0016020;GO:0044464	IPR004240;IPR020846	EMP70;MFS_dom						Transmembrane 9 superfamily member 9				Arabidopsis thaliana	1	1	1	1.9	1.9	1.9	74.119	0.0030075	9203700	1	Q9C5N2	sp|Q9C5N2|TMN9_ARATH;sp|F4KIB2|TMN8_ARATH;tr|F4KIM7|F4KIM7_ARATH
16600000000	21700000000	11700000000	60100000000	54300000000	34500000000	27200000000	16300000000	11500000000	101000000000	105000000000	83400000000	biosynthetic process;carbohydrate biosynthetic process;carbohydrate metabolic process;cellular biosynthetic process;cellular metabolic compound salvage;cellular metabolic process;cellular process;metabolic process;photorespiration;photosynthesis, dark reaction;primary metabolic process;reductive pentose-phosphate cycle	binding;carbon-carbon lyase activity;carboxy-lyase activity;catalytic activity;cation binding;ion binding;lyase activity;magnesium ion binding;metal ion binding;monooxygenase activity;oxidoreductase activity;ribulose-bisphosphate carboxylase activity	cell part;chloroplast;cytoplasmic part;intracellular membrane-bounded organelle;intracellular organelle;intracellular part;membrane-bounded organelle;organelle;plastid	biosynthetic process;carbohydrate metabolic process;cellular metabolic compound salvage;cellular metabolic process;cellular process;metabolic process;primary metabolic process	cell part;intracellular membrane-bounded organelle;intracellular organelle;organelle;plastid	Carbon fixation in photosynthetic organisms;Glyoxylate and dicarboxylate metabolism	RuBisCO_large;RuBisCO_large_N		Calvincycle;Carbondioxidefixation;Chloroplast;Completeproteome;Disulfidebond;Lyase;Magnesium;Metal-binding;Monooxygenase;Oxidoreductase;Phosphoprotein;Photorespiration;Photosynthesis;Plastid;Referenceproteome	GO:0005975;GO:0008152;GO:0009058;GO:0009853;GO:0009987;GO:0016051;GO:0019253;GO:0019685;GO:0043094;GO:0044237;GO:0044238;GO:0044249	GO:0000287;GO:0003824;GO:0004497;GO:0005488;GO:0016491;GO:0016829;GO:0016830;GO:0016831;GO:0016984;GO:0043167;GO:0043169;GO:0046872	GO:0009507;GO:0009536;GO:0043226;GO:0043227;GO:0043229;GO:0043231;GO:0044424;GO:0044444;GO:0044464	GO:0005975;GO:0008152;GO:0009058;GO:0009987;GO:0043094;GO:0044237;GO:0044238	GO:0009536;GO:0043226;GO:0043229;GO:0043231;GO:0044464	IPR000685;IPR017443;IPR017444;IPR020878;IPR020888	RuBisCo_large_chain_AS;RuBisCO_lsu;RuBisCO_lsu_C;RuBisCO_lsu_fd_N;RuBisCO_lsu_N	ko00630;ko00710			PS00157	RUBISCO_LARGE	Ribulose bisphosphate carboxylase large chain				Arabidopsis thaliana	38	38	38	67.2	67.2	67.2	52.954	0	877700000000	3449	O03042	sp|O03042|RBL_ARATH;sp|P93292|M280_ARATH;tr|F4INE2|F4INE2_ARATH
0	0	0	0	0	0	0	0	0	0	6468900	0	biological regulation;cellular component assembly;cellular component assembly at cellular level;cellular component organization;cellular component organization at cellular level;cellular component organization or biogenesis;cellular component organization or biogenesis at cellular level;cellular macromolecular complex assembly;cellular macromolecular complex subunit organization;cellular process;…	binding;nucleic acid binding;RNA binding;translation factor activity, nucleic acid binding;translation initiation factor activity	cell part;cytoplasm;cytoplasmic part;cytosol;eukaryotic 43S preinitiation complex;eukaryotic 48S preinitiation complex;eukaryotic translation initiation factor 3 complex;intracellular membrane-bounded organelle;intracellular organelle;intracellular part;macromolecular complex;membrane;membrane-bounded organelle;nucleus;organelle;protein complex;ribonucleoprotein complex;translation preinitiation …	biological regulation;cellular component assembly;cellular component organization;cellular macromolecular complex assembly;cellular process;developmental process;embryo development;macromolecular complex assembly;multicellular organismal process;regulation of translation;ribonucleoprotein complex assembly	cell part;cytoplasm;cytosol;intracellular membrane-bounded organelle;intracellular organelle;macromolecular complex;membrane;nucleus;organelle;protein complex;ribonucleoprotein complex	RNA transport	JAB;MitMem_reg		Acetylation;Completeproteome;Cytoplasm;Initiationfactor;Proteinbiosynthesis;Referenceproteome	GO:0001731;GO:0003006;GO:0006417;GO:0006446;GO:0009790;GO:0009793;GO:0009846;GO:0009889;GO:0009987;GO:0010468;GO:0010556;GO:0010608;GO:0016043;GO:0019222;GO:0022414;GO:0022607;GO:0022618;GO:0031323;GO:0031326;GO:0032268;GO:0032501;GO:0032502;GO:0034621;GO:0034622;GO:0043933;GO:0050789;GO:0050794;GO:0051246;GO:0060255;GO:0065003;GO:0065007;GO:0071826;GO:0071840;GO:0071841;GO:0071842;GO:0071844;GO:…	GO:0003676;GO:0003723;GO:0003743;GO:0005488;GO:0008135	GO:0005634;GO:0005737;GO:0005829;GO:0005852;GO:0016020;GO:0016282;GO:0030529;GO:0032991;GO:0033290;GO:0043226;GO:0043227;GO:0043229;GO:0043231;GO:0043234;GO:0044424;GO:0044444;GO:0044464;GO:0070993	GO:0006417;GO:0009790;GO:0009987;GO:0016043;GO:0022607;GO:0022618;GO:0032501;GO:0032502;GO:0034622;GO:0065003;GO:0065007	GO:0005634;GO:0005737;GO:0005829;GO:0016020;GO:0030529;GO:0032991;GO:0043226;GO:0043229;GO:0043231;GO:0043234;GO:0044464	IPR000555;IPR024969;IPR027531	eIF3f;JAMM/MPN+_dom;Rpn11/EIF3F_C	ko03013					Eukaryotic translation initiation factor 3 subunit F	REACT_302829;REACT_310661;REACT_312375;REACT_325381	SM00232	JAB_MPN	Arabidopsis thaliana	1	1	1	4.1	4.1	4.1	31.862	0	6468900	1	O04202	sp|O04202|EIF3F_ARATH
0	0	6672400	0	0	73400000	0	0	0	0	0	0	cellular component organization;cellular component organization or biogenesis;cellular membrane organization;cellular process;clathrin-mediated endocytosis;endocytosis;establishment of localization;establishment of localization in cell;establishment of protein localization;intracellular protein transport;intracellular transport;membrane invagination;membrane organization;protein transport;recepto…	binding;clathrin binding;clathrin heavy chain binding;protein binding;structural molecule activity	cell part;cell plate;chloroplast envelope;chloroplast part;clathrin coat;clathrin coat of coated pit;clathrin coat of trans-Golgi network vesicle;clathrin vesicle coat;cytoplasmic part;cytoplasmic vesicle part;cytoskeleton;envelope;Golgi apparatus part;intracellular non-membrane-bounded organelle;intracellular organelle;intracellular organelle part;intracellular part;macromolecular complex;membra…	cellular component organization;cellular membrane organization;cellular process;endocytosis;establishment of localization;membrane invagination;membrane organization;protein transport;transport;vesicle-mediated transport	cell part;cytoskeleton;intracellular non-membrane-bounded organelle;intracellular organelle;macromolecular complex;membrane;organelle;plasma membrane;protein complex		Clathrin_lg_ch		Cellmembrane;Coatedpit;Coiledcoil;Completeproteome;Cytoplasm;Cytoplasmicvesicle;Cytoskeleton;Membrane;Referenceproteome	GO:0006810;GO:0006886;GO:0006897;GO:0006898;GO:0009987;GO:0010324;GO:0015031;GO:0016043;GO:0016044;GO:0016192;GO:0045184;GO:0046907;GO:0051234;GO:0051649;GO:0061024;GO:0071840;GO:0072583	GO:0005198;GO:0005488;GO:0005515;GO:0030276;GO:0032050	GO:0005856;GO:0005886;GO:0009504;GO:0009524;GO:0009526;GO:0009941;GO:0016020;GO:0030117;GO:0030118;GO:0030120;GO:0030125;GO:0030130;GO:0030132;GO:0031967;GO:0031975;GO:0032991;GO:0043226;GO:0043228;GO:0043229;GO:0043232;GO:0043234;GO:0044422;GO:0044424;GO:0044425;GO:0044431;GO:0044433;GO:0044434;GO:0044435;GO:0044444;GO:0044446;GO:0044459;GO:0044464	GO:0006810;GO:0006897;GO:0009987;GO:0010324;GO:0015031;GO:0016043;GO:0016044;GO:0016192;GO:0051234;GO:0061024	GO:0005856;GO:0005886;GO:0016020;GO:0032991;GO:0043226;GO:0043229;GO:0043232;GO:0043234;GO:0044464	IPR000996	Clathrin_L-chain						Clathrin light chain 2				Arabidopsis thaliana	3	3	3	15.9	15.9	15.9	28.837	0	80108000	5	O04209	sp|O04209|CLC2_ARATH
0	0	0	0	0	0	0	0	0	28600000	0	11800000	biological regulation;regulation of biological process;regulation of defense response;regulation of immune response;regulation of immune system process;regulation of innate immune response;regulation of multi-organism process;regulation of response to biotic stimulus;regulation of response to stimulus;regulation of response to stress;regulation of systemic acquired resistance	catalytic activity;hydrolase activity;hydrolase activity, acting on carbon-nitrogen (but not peptide) bonds;IAA-amino acid conjugate hydrolase activity	cell part;cytoplasmic part;endoplasmic reticulum lumen;endoplasmic reticulum part;intracellular organelle lumen;intracellular organelle part;intracellular part;membrane-enclosed lumen;organelle lumen;organelle part	biological regulation	cell part		M20_dimer;Peptidase_M20		Completeproteome;Endoplasmicreticulum;Hydrolase;Referenceproteome;Signal	GO:0002682;GO:0002831;GO:0010112;GO:0031347;GO:0043900;GO:0045088;GO:0048583;GO:0050776;GO:0050789;GO:0065007;GO:0080134	GO:0003824;GO:0010178;GO:0016787;GO:0016810	GO:0005788;GO:0031974;GO:0043233;GO:0044422;GO:0044424;GO:0044432;GO:0044444;GO:0044446;GO:0044464;GO:0070013	GO:0065007	GO:0044464	IPR002933;IPR011650;IPR017439	Amidohydrolase;Peptidase_M20;Peptidase_M20_dimer				PS00014	ER_TARGET	IAA-amino acid hydrolase ILR1-like 5				Arabidopsis thaliana	1	1	1	3.7	3.7	3.7	47.381	0	40347000	3	Q9SWX9	sp|Q9SWX9|ILL5_ARATH;sp|O04373|ILL4_ARATH
0	0	0	0	0	0	0	0	0	8388300	11800000	5750100	cellular macromolecule metabolic process;cellular metabolic process;cellular process;cellular protein metabolic process;macromolecule metabolic process;metabolic process;primary metabolic process;protein folding;protein metabolic process	adenyl nucleotide binding;adenyl ribonucleotide binding;ATP binding;binding;nucleotide binding;purine nucleotide binding;purine ribonucleoside triphosphate binding;purine ribonucleotide binding;ribonucleotide binding	cell junction;cell part;cell-cell junction;cytoplasmic part;cytosol;intracellular part;membrane;plasma membrane;plasmodesma	cellular metabolic process;cellular process;macromolecule metabolic process;metabolic process;primary metabolic process;protein folding;protein metabolic process	cell part;cytosol;membrane;plasma membrane		Cpn60_TCP1	ALCALA_APOPTOSIS;ALONSO_METASTASIS_UP;BACOLOD_RESISTANCE_TO_ALKYLATING_AGENTS_DN;BLALOCK_ALZHEIMERS_DISEASE_DN;BLALOCK_ALZHEIMERS_DISEASE_INCIPIENT_DN;BONOME_OVARIAN_CANCER_SURVIVAL_OPTIMAL_DEBULKING;BORCZUK_MALIGNANT_MESOTHELIOMA_UP;BOYAULT_LIVER_CANCER_SUBCLASS_G3_UP;CAIRO_HEPATOBLASTOMA_CLASSES_UP;CASORELLI_ACUTE_PROMYELOCYTIC_LEUKEMIA_DN;CHANG_CORE_SERUM_RESPONSE_UP;chr5p15;DANG_BOUND_BY_MYC;…	Alternativesplicing;ATP-binding;Chaperone;Completeproteome;Cytoplasm;Nucleotide-binding;Referenceproteome	GO:0006457;GO:0008152;GO:0009987;GO:0019538;GO:0043170;GO:0044237;GO:0044238;GO:0044260;GO:0044267	GO:0000166;GO:0005488;GO:0005524;GO:0017076;GO:0030554;GO:0032553;GO:0032555;GO:0032559;GO:0035639	GO:0005829;GO:0005886;GO:0005911;GO:0009506;GO:0016020;GO:0030054;GO:0044424;GO:0044444;GO:0044464	GO:0006457;GO:0008152;GO:0009987;GO:0019538;GO:0043170;GO:0044237;GO:0044238	GO:0005829;GO:0005886;GO:0016020;GO:0044464	IPR002194;IPR002423;IPR012718;IPR017998;IPR027409;IPR027410;IPR027413	Chap_CCT_epsi;Chaperone_TCP-1;Chaperonin_TCP-1_CS;Cpn60/TCP-1;GroEL-like_apical_dom;GROEL-like_equatorial;TCP-1-like_intermed		PR00304	TCOMPLEXTCP1	PS00750;PS00751;PS00995	TCP1_1;TCP1_2;TCP1_3	T-complex protein 1 subunit epsilon	REACT_277547;REACT_285472;REACT_304635;REACT_327928			Arabidopsis thaliana	2	2	2	4.4	4.4	4.4	51.146	0	55677000	6	O04450	sp|O04450-2|TCPE_ARATH;sp|O04450|TCPE_ARATH
0	0	0	0	0	86700000	0	0	0	0	0	0	anatomical structure morphogenesis;catabolic process;cellular catabolic process;cellular macromolecule catabolic process;cellular macromolecule metabolic process;cellular metabolic process;cellular process;cellular protein metabolic process;developmental process;macromolecule catabolic process;macromolecule metabolic process;macromolecule modification;metabolic process;modification-dependent macr…	catalytic activity;cysteine-type peptidase activity;exopeptidase activity;hydrolase activity;omega peptidase activity;peptidase activity;peptidase activity, acting on L-amino acid peptides;small conjugating protein-specific protease activity;ubiquitin-specific protease activity	cell part;cytoplasm;intracellular membrane-bounded organelle;intracellular organelle;intracellular part;membrane-bounded organelle;nucleus;organelle	anatomical structure morphogenesis;catabolic process;cellular metabolic process;cellular process;developmental process;macromolecule metabolic process;macromolecule modification;metabolic process;primary metabolic process;protein metabolic process;protein modification by small protein conjugation or removal;protein modification process;proteolysis;proteolysis involved in cellular protein cataboli…	cell part;cytoplasm;intracellular membrane-bounded organelle;intracellular organelle;nucleus;organelle		Peptidase_C12		Completeproteome;Hydrolase;Protease;Referenceproteome;Thiolprotease;Ublconjugationpathway	GO:0006464;GO:0006508;GO:0006511;GO:0008152;GO:0009056;GO:0009057;GO:0009653;GO:0009987;GO:0010016;GO:0016579;GO:0019538;GO:0019941;GO:0032502;GO:0043170;GO:0043412;GO:0043632;GO:0044237;GO:0044238;GO:0044248;GO:0044260;GO:0044265;GO:0044267;GO:0051603;GO:0070646;GO:0070647	GO:0003824;GO:0004843;GO:0008233;GO:0008234;GO:0008238;GO:0008242;GO:0016787;GO:0019783;GO:0070011	GO:0005634;GO:0005737;GO:0043226;GO:0043227;GO:0043229;GO:0043231;GO:0044424;GO:0044464	GO:0006464;GO:0006508;GO:0008152;GO:0009056;GO:0009653;GO:0009987;GO:0019538;GO:0032502;GO:0043170;GO:0043412;GO:0044237;GO:0044238;GO:0051603;GO:0070647	GO:0005634;GO:0005737;GO:0043226;GO:0043229;GO:0043231;GO:0044464	IPR001578;IPR017390	Peptidase_C12_UCH;Ubiquitinyl_hydrolase_UCH37		PR00707	UBCTHYDRLASE			Ubiquitin carboxyl-terminal hydrolase				Arabidopsis thaliana	2	2	2	5.5	5.5	5.5	37.498	0	110550000	6	O04482	sp|O04482|UCH2_ARATH
0	0	0	0	0	0	0	0	0	14400000	11000000	17500000	biological regulation;cellular process;cellular response to stimulus;establishment of localization;establishment of localization in cell;establishment of protein localization;intracellular protein transport;intracellular signal transduction;intracellular transport;metabolic process;protein transport;Rab protein signal transduction;Ras protein signal transduction;regulation of biological process;r…	binding;catalytic activity;GTP binding;GTPase activity;guanyl nucleotide binding;guanyl ribonucleotide binding;hydrolase activity;hydrolase activity, acting on acid anhydrides;hydrolase activity, acting on acid anhydrides, in phosphorus-containing anhydrides;nucleoside-triphosphatase activity;nucleotide binding;purine nucleotide binding;purine ribonucleoside triphosphate binding;purine ribonucleo…	cell junction;cell part;cell-cell junction;cytoplasmic part;early endosome membrane;endosomal part;endosome membrane;Golgi apparatus part;Golgi membrane;intracellular organelle part;intracellular part;membrane;organelle membrane;organelle part;plasma membrane;plasmodesma;trans-Golgi network membrane	biological regulation;cellular process;establishment of localization;metabolic process;protein transport;response to stimulus;signal transduction;transport	cell part;membrane;plasma membrane		Ras		Completeproteome;Endosome;Golgiapparatus;GTP-binding;Lipoprotein;Membrane;Nucleotide-binding;Prenylation;Proteintransport;Referenceproteome;Transport	GO:0006810;GO:0006886;GO:0007165;GO:0007264;GO:0007265;GO:0008152;GO:0009987;GO:0015031;GO:0032482;GO:0035556;GO:0045184;GO:0046907;GO:0050789;GO:0050794;GO:0050896;GO:0051234;GO:0051649;GO:0051716;GO:0065007	GO:0000166;GO:0003824;GO:0003924;GO:0005488;GO:0005525;GO:0016462;GO:0016787;GO:0016817;GO:0016818;GO:0017076;GO:0017111;GO:0019001;GO:0032553;GO:0032555;GO:0032561;GO:0035639	GO:0000139;GO:0005886;GO:0005911;GO:0009506;GO:0010008;GO:0016020;GO:0030054;GO:0031090;GO:0031901;GO:0032588;GO:0044422;GO:0044424;GO:0044431;GO:0044440;GO:0044444;GO:0044446;GO:0044464	GO:0006810;GO:0007165;GO:0008152;GO:0009987;GO:0015031;GO:0050896;GO:0051234;GO:0065007	GO:0005886;GO:0016020;GO:0044464	IPR001806;IPR003579;IPR005225;IPR027417	P-loop_NTPase;Small_GTPase;Small_GTPase_Rab_type;Small_GTP-bd_dom		PR00449	RASTRNSFRMNG	PS51419	RAB	Ras-related protein RABA1d		SM00175	RAB	Arabidopsis thaliana	2	1	1	9.8	5.1	5.1	23.869	0.0015152	54209000	4	Q9SN35	sp|Q9SN35|RAA1D_ARATH;sp|Q9FK68|RAA1C_ARATH;sp|Q39222|RAA1B_ARATH;sp|Q9LK99|RAA1G_ARATH;sp|Q9FJH0|RAA1F_ARATH;sp|O04486|RAA2A_ARATH
0	0	6038100	11600000	11300000	106000000	3937000	0	1936800	117000000	170000000	65800000		binding;nucleic acid binding;RNA binding;translation elongation factor activity;translation factor activity, nucleic acid binding	cell junction;cell part;cell-cell junction;cytoplasmic part;cytosol;intracellular membrane-bounded organelle;intracellular organelle;intracellular part;membrane;membrane-bounded organelle;organelle;plasma membrane;plasmodesma;vacuole		cell part;cytosol;intracellular membrane-bounded organelle;intracellular organelle;membrane;organelle;plasma membrane;vacuole		EF1G;GST_C;GST_N		Alternativesplicing;Completeproteome;Elongationfactor;Proteinbiosynthesis;Referenceproteome		GO:0003676;GO:0003723;GO:0003746;GO:0005488;GO:0008135	GO:0005773;GO:0005829;GO:0005886;GO:0005911;GO:0009506;GO:0016020;GO:0030054;GO:0043226;GO:0043227;GO:0043229;GO:0043231;GO:0044424;GO:0044444;GO:0044464		GO:0005773;GO:0005829;GO:0005886;GO:0016020;GO:0043226;GO:0043229;GO:0043231;GO:0044464	IPR001662;IPR004045;IPR004046;IPR010987;IPR012336	Glutathione_S-Trfase_N;Glutathione-S-Trfase_C-like;GST_C;Thioredoxin-like_fold;Transl_elong_EF1_G_con				PS50040;PS50404;PS50405	EF1G_C;GST_CTER;GST_NTER	Probable elongation factor 1-gamma 1	REACT_298839			Arabidopsis thaliana	12	6	6	34.8	17.4	17.4	46.66	0	890310000	40	O04487	sp|O04487|EF1G1_ARATH;tr|C0Z2L8|C0Z2L8_ARATH
0	0	0	0	0	0	0	2079400	0	50900000	102000000	26800000	catabolic process;defense response;defense response, incompatible interaction;immune response;immune system process;innate immune response;macromolecule catabolic process;macromolecule metabolic process;metabolic process;multi-organism process;primary metabolic process;protein catabolic process;protein metabolic process;proteolysis;response to biotic stimulus;response to other organism;response t…	aspartic-type endopeptidase activity;aspartic-type peptidase activity;binding;catalytic activity;DNA binding;endopeptidase activity;hydrolase activity;nucleic acid binding;peptidase activity;peptidase activity, acting on L-amino acid peptides	anchored to membrane;anchored to plasma membrane;apoplast;cell part;cell wall;external encapsulating structure;extracellular region;intrinsic to membrane;intrinsic to plasma membrane;membrane part;plant-type cell wall;plasma membrane part	catabolic process;immune system process;macromolecule metabolic process;metabolic process;multi-organism process;primary metabolic process;protein catabolic process;protein metabolic process;proteolysis;response to biotic stimulus;response to stimulus;response to stress	cell part;cell wall;external encapsulating structure;extracellular region				Completeproteome;DNA-binding;Hydrolase;Protease;Referenceproteome	GO:0002376;GO:0006508;GO:0006950;GO:0006952;GO:0006955;GO:0008152;GO:0009056;GO:0009057;GO:0009607;GO:0009627;GO:0009814;GO:0019538;GO:0030163;GO:0043170;GO:0044238;GO:0045087;GO:0050896;GO:0051704;GO:0051707	GO:0003676;GO:0003677;GO:0003824;GO:0004175;GO:0004190;GO:0005488;GO:0008233;GO:0016787;GO:0070001;GO:0070011	GO:0005576;GO:0005618;GO:0009505;GO:0030312;GO:0031224;GO:0031225;GO:0031226;GO:0044425;GO:0044459;GO:0044464;GO:0046658;GO:0048046	GO:0002376;GO:0006508;GO:0006950;GO:0008152;GO:0009056;GO:0009607;GO:0019538;GO:0030163;GO:0043170;GO:0044238;GO:0050896;GO:0051704	GO:0005576;GO:0005618;GO:0030312;GO:0044464	IPR001461;IPR021109	Aspartic_peptidase;Peptidase_aspartic_dom										Arabidopsis thaliana	6	6	6	15.4	15.4	15.4	47.661	0	224040000	13	O04496	sp|O04496|AED3_ARATH
0	0	0	0	18000000	0	0	0	0	39200000	75600000	28900000	alcohol catabolic process;alcohol metabolic process;carbohydrate catabolic process;carbohydrate metabolic process;catabolic process;cellular carbohydrate catabolic process;cellular carbohydrate metabolic process;cellular metabolic process;cellular process;developmental process;gametophyte development;generation of precursor metabolites and energy;glucose catabolic process;glucose metabolic proces…	2,3-bisphosphoglycerate-independent phosphoglycerate mutase activity;binding;catalytic activity;cation binding;intramolecular transferase activity;intramolecular transferase activity, phosphotransferases;ion binding;isomerase activity;manganese ion binding;metal ion binding;phosphoglycerate mutase activity;transition metal ion binding	apoplast;cell junction;cell part;cell-cell junction;chloroplast;cytoplasmic part;cytosol;envelope;extracellular region;intracellular membrane-bounded organelle;intracellular organelle;intracellular organelle part;intracellular part;membrane;membrane-bounded organelle;mitochondrial envelope;mitochondrial part;organelle;organelle envelope;organelle part;plasma membrane;plasmodesma;plastid	alcohol metabolic process;carbohydrate metabolic process;catabolic process;cellular metabolic process;cellular process;developmental process;generation of precursor metabolites and energy;metabolic process;multicellular organismal development;multicellular organismal process;primary metabolic process;response to abiotic stimulus;response to chemical stimulus;response to stimulus;response to stres…	cell part;cytosol;extracellular region;intracellular membrane-bounded organelle;intracellular organelle;membrane;mitochondrial envelope;organelle;plasma membrane;plastid	Glycolysis / Gluconeogenesis;Methane metabolism	iPGM_N;Metalloenzyme	BIOCARTA_FEEDER_PATHWAY;BLALOCK_ALZHEIMERS_DISEASE_DN;BOSCO_ALLERGEN_INDUCED_TH2_ASSOCIATED_MODULE;BRUINS_UVC_RESPONSE_LATE;BURTON_ADIPOGENESIS_6;CACTGCC,MIR-34A,MIR-34C,MIR-449;CAIRO_LIVER_DEVELOPMENT_DN;chr1p22;COLINA_TARGETS_OF_4EBP1_AND_4EBP2;CREIGHTON_ENDOCRINE_THERAPY_RESISTANCE_3;ELVIDGE_HIF1A_AND_HIF2A_TARGETS_DN;ELVIDGE_HIF1A_TARGETS_DN;ELVIDGE_HYPOXIA_BY_DMOG_UP;ELVIDGE_HYPOXIA_UP;FARDI…	Completeproteome;Cytoplasm;Glycolysis;Isomerase;Manganese;Metal-binding;Referenceproteome	GO:0005975;GO:0005996;GO:0006006;GO:0006007;GO:0006066;GO:0006091;GO:0006096;GO:0006950;GO:0007275;GO:0008152;GO:0009056;GO:0009266;GO:0009409;GO:0009555;GO:0009628;GO:0009987;GO:0010035;GO:0010038;GO:0010118;GO:0016052;GO:0019318;GO:0019320;GO:0032501;GO:0032502;GO:0042221;GO:0044237;GO:0044238;GO:0044262;GO:0044275;GO:0044281;GO:0044282;GO:0046164;GO:0046365;GO:0046686;GO:0048229;GO:0050896	GO:0003824;GO:0004619;GO:0005488;GO:0016853;GO:0016866;GO:0016868;GO:0030145;GO:0043167;GO:0043169;GO:0046537;GO:0046872;GO:0046914	GO:0005576;GO:0005740;GO:0005829;GO:0005886;GO:0005911;GO:0009506;GO:0009507;GO:0009536;GO:0016020;GO:0030054;GO:0031967;GO:0031975;GO:0043226;GO:0043227;GO:0043229;GO:0043231;GO:0044422;GO:0044424;GO:0044429;GO:0044444;GO:0044446;GO:0044464;GO:0048046	GO:0005975;GO:0006066;GO:0006091;GO:0006950;GO:0007275;GO:0008152;GO:0009056;GO:0009628;GO:0009987;GO:0010118;GO:0032501;GO:0032502;GO:0042221;GO:0044237;GO:0044238;GO:0044281;GO:0050896	GO:0005576;GO:0005740;GO:0005829;GO:0005886;GO:0009536;GO:0016020;GO:0043226;GO:0043229;GO:0043231;GO:0044464	IPR005995;IPR006124;IPR011258;IPR017849;IPR017850	Alkaline_Pase-like_a/b/a;Alkaline_phosphatase_core;BPG-indep_PGM_N;Metalloenzyme;Pgm_bpd_ind	ko00010;ko00680					2,3-bisphosphoglycerate-independent phosphoglycerate mutase 1				Arabidopsis thaliana	6	6	3	15.1	15.1	5.6	60.579	0	363190000	19	O04499	sp|O04499|PMG1_ARATH
0	0	0	0	83000000	0	7541200	6718900	0	31700000	43900000	61800000	biosynthetic process;cellular biosynthetic process;cellular macromolecule biosynthetic process;cellular macromolecule metabolic process;cellular metabolic process;cellular process;cellular protein metabolic process;macromolecule biosynthetic process;macromolecule metabolic process;metabolic process;primary metabolic process;protein metabolic process;response to chemical stimulus;response to cytok…	binding;nucleic acid binding;RNA binding;rRNA binding;structural constituent of ribosome;structural molecule activity	cell part;chloroplast;chloroplast envelope;chloroplast part;chloroplast stroma;cytoplasmic part;cytosolic part;cytosolic ribosome;envelope;intracellular membrane-bounded organelle;intracellular non-membrane-bounded organelle;intracellular organelle;intracellular organelle part;intracellular part;macromolecular complex;membrane;membrane-bounded organelle;non-membrane-bounded organelle;organelle;or…	biosynthetic process;cellular metabolic process;cellular process;macromolecule metabolic process;metabolic process;primary metabolic process;protein metabolic process;response to chemical stimulus;response to endogenous stimulus;response to stimulus;translation	cell part;intracellular membrane-bounded organelle;intracellular non-membrane-bounded organelle;intracellular organelle;macromolecular complex;membrane;organelle;plastid;ribonucleoprotein complex;ribosome	Ribosome	Ribosomal_L5;Ribosomal_L5_C	BENPORATH_MYC_MAX_TARGETS;BILANGES_SERUM_AND_RAPAMYCIN_SENSITIVE_GENES;BIOSYNTHETIC_PROCESS;BLALOCK_ALZHEIMERS_DISEASE_UP;BOSCO_ALLERGEN_INDUCED_TH2_ASSOCIATED_MODULE;CAIRO_HEPATOBLASTOMA_CLASSES_UP;CELLULAR_BIOSYNTHETIC_PROCESS;CELLULAR_MACROMOLECULE_METABOLIC_PROCESS;CELLULAR_PROTEIN_METABOLIC_PROCESS;chr1p22;DANG_BOUND_BY_MYC;DANG_MYC_TARGETS_UP;FLOTHO_PEDIATRIC_ALL_THERAPY_RESPONSE_UP;GGGAGGR…	Chloroplast;Completeproteome;Plastid;Referenceproteome;Ribonucleoprotein;Ribosomalprotein;RNA-binding;rRNA-binding;Transitpeptide	GO:0006412;GO:0008152;GO:0009058;GO:0009059;GO:0009719;GO:0009725;GO:0009735;GO:0009987;GO:0010033;GO:0019538;GO:0034645;GO:0042221;GO:0043170;GO:0044237;GO:0044238;GO:0044249;GO:0044260;GO:0044267;GO:0050896	GO:0003676;GO:0003723;GO:0003735;GO:0005198;GO:0005488;GO:0019843	GO:0005840;GO:0009507;GO:0009526;GO:0009532;GO:0009536;GO:0009570;GO:0009941;GO:0016020;GO:0022626;GO:0030529;GO:0031967;GO:0031975;GO:0032991;GO:0043226;GO:0043227;GO:0043228;GO:0043229;GO:0043231;GO:0043232;GO:0044422;GO:0044424;GO:0044434;GO:0044435;GO:0044444;GO:0044445;GO:0044446;GO:0044464	GO:0006412;GO:0008152;GO:0009058;GO:0009719;GO:0009987;GO:0019538;GO:0042221;GO:0043170;GO:0044237;GO:0044238;GO:0050896	GO:0005840;GO:0009536;GO:0016020;GO:0030529;GO:0032991;GO:0043226;GO:0043229;GO:0043231;GO:0043232;GO:0044464	IPR002132;IPR020929;IPR020930;IPR022803	Ribosomal_L5;Ribosomal_L5_bac-type;Ribosomal_L5_CS;Ribosomal_L5_domain	ko03010			PS00358	RIBOSOMAL_L5	50S ribosomal protein L5, chloroplastic				Arabidopsis thaliana	4	4	4	15.6	15.6	15.6	28.343	0	303410000	24	O04603	sp|O04603|RK5_ARATH
0	0	0	0	0	170000000	0	0	0	0	0	0	cellular process;establishment of localization;transmembrane transport;transport		cell part;cytoplasmic part;integral to membrane;intracellular organelle part;intracellular part;intrinsic to membrane;membrane;membrane part;mitochondrial inner membrane;mitochondrial membrane;mitochondrial part;organelle inner membrane;organelle membrane;organelle part	cellular process;establishment of localization;transmembrane transport;transport	cell part;membrane		Mito_carr		Alternativesplicing;Completeproteome;Membrane;Mitochondrion;Mitochondrioninnermembrane;Referenceproteome;Repeat;Transmembrane;Transmembranehelix;Transport	GO:0006810;GO:0009987;GO:0051234;GO:0055085		GO:0005743;GO:0016020;GO:0016021;GO:0019866;GO:0031090;GO:0031224;GO:0031966;GO:0044422;GO:0044424;GO:0044425;GO:0044429;GO:0044444;GO:0044446;GO:0044464	GO:0006810;GO:0009987;GO:0051234;GO:0055085	GO:0016020;GO:0044464	IPR002067;IPR018108;IPR023395	Mit_carrier;Mitochondrial_sb/sol_carrier;Mt_carrier_dom		PR00926	MITOCARRIER	PS50920	SOLCAR	Mitochondrial adenine nucleotide transporter ADNT1				Arabidopsis thaliana	3	3	3	11.9	11.9	11.9	38.325	0	170460000	3	O04619	sp|O04619|ADNT1_ARATH;tr|F4JHS4|F4JHS4_ARATH
0	0	0	0	0	0	0	0	0	9276400	0	0	amine metabolic process;amino acid activation;carboxylic acid metabolic process;cellular amine metabolic process;cellular amino acid metabolic process;cellular ketone metabolic process;cellular macromolecule metabolic process;cellular metabolic process;cellular nitrogen compound metabolic process;cellular process;macromolecule metabolic process;metabolic process;ncRNA metabolic process;nitrogen c…	adenyl nucleotide binding;adenyl ribonucleotide binding;aminoacyl-tRNA ligase activity;ATP binding;binding;catalytic activity;ligase activity;ligase activity, forming aminoacyl-tRNA and related compounds;ligase activity, forming carbon-oxygen bonds;nucleotide binding;purine nucleotide binding;purine ribonucleoside triphosphate binding;purine ribonucleotide binding;ribonucleotide binding;threonine…	cell part;cell wall;chloroplast;cytoplasmic part;cytosol;external encapsulating structure;intracellular membrane-bounded organelle;intracellular organelle;intracellular part;membrane;membrane-bounded organelle;mitochondrion;organelle;plasma membrane;plastid	amine metabolic process;cellular amino acid metabolic process;cellular ketone metabolic process;cellular metabolic process;cellular nitrogen compound metabolic process;cellular process;macromolecule metabolic process;metabolic process;nitrogen compound metabolic process;nucleobase-containing compound metabolic process;organic acid metabolic process;primary metabolic process;RNA metabolic process;…	cell part;cell wall;cytosol;external encapsulating structure;intracellular membrane-bounded organelle;intracellular organelle;membrane;mitochondrion;organelle;plasma membrane;plastid	Aminoacyl-tRNA biosynthesis	HGTP_anticodon;TGS;tRNA_SAD;tRNA-synt_2b		Alternativeinitiation;Aminoacyl-tRNAsynthetase;ATP-binding;Completeproteome;Cytoplasm;Ligase;Mitochondrion;Nucleotide-binding;Proteinbiosynthesis;Referenceproteome;Transitpeptide	GO:0006082;GO:0006139;GO:0006399;GO:0006418;GO:0006435;GO:0006520;GO:0006807;GO:0008152;GO:0009308;GO:0009987;GO:0016070;GO:0019752;GO:0034641;GO:0034660;GO:0042180;GO:0043038;GO:0043039;GO:0043170;GO:0043436;GO:0044106;GO:0044237;GO:0044238;GO:0044260;GO:0044281;GO:0090304	GO:0000166;GO:0003824;GO:0004812;GO:0004829;GO:0005488;GO:0005524;GO:0016874;GO:0016875;GO:0016876;GO:0017076;GO:0030554;GO:0032553;GO:0032555;GO:0032559;GO:0035639	GO:0005618;GO:0005739;GO:0005829;GO:0005886;GO:0009507;GO:0009536;GO:0016020;GO:0030312;GO:0043226;GO:0043227;GO:0043229;GO:0043231;GO:0044424;GO:0044444;GO:0044464	GO:0006082;GO:0006139;GO:0006399;GO:0006418;GO:0006520;GO:0006807;GO:0008152;GO:0009308;GO:0009987;GO:0016070;GO:0034641;GO:0042180;GO:0043170;GO:0044237;GO:0044238;GO:0044281	GO:0005618;GO:0005739;GO:0005829;GO:0005886;GO:0009536;GO:0016020;GO:0030312;GO:0043226;GO:0043229;GO:0043231;GO:0044464	IPR002314;IPR002320;IPR004095;IPR004154;IPR006195;IPR012675;IPR012676;IPR012947;IPR018163	aa-tRNA-synt_IIb_cons-dom;aa-tRNA-synth_II;Anticodon-bd;Beta-grasp_dom;TGS;TGS-like;Thr/Ala-tRNA-synth_IIc_edit;Thr-tRNA-ligase_IIa;tRNA_SAD	ko00970	PR01047	TRNASYNTHTHR	PS50862	AA_TRNA_LIGASE_II	Threonine--tRNA ligase, mitochondrial		SM00863	tRNA_SAD	Arabidopsis thaliana	2	2	2	3.3	3.3	3.3	77.336	0	20245000	2	O04630	sp|O04630-2|SYTM1_ARATH;sp|O04630|SYTM1_ARATH
0	0	0	0	0	216000000	0	0	0	0	0	0	biosynthetic process;cellular aromatic compound metabolic process;cellular biosynthetic process;cellular metabolic process;cellular nitrogen compound biosynthetic process;cellular nitrogen compound metabolic process;cellular process;'de novo' UMP biosynthetic process;heterocycle biosynthetic process;heterocycle metabolic process;metabolic process;nitrogen compound metabolic process;nucleobase bio…	binding;catalytic activity;cation binding;dihydroorotase activity;hydrolase activity;hydrolase activity, acting on carbon-nitrogen (but not peptide) bonds;hydrolase activity, acting on carbon-nitrogen (but not peptide) bonds, in cyclic amides;ion binding;metal ion binding	cell part;chloroplast;cytoplasmic part;intracellular membrane-bounded organelle;intracellular organelle;intracellular part;membrane-bounded organelle;mitochondrion;organelle;plastid	biosynthetic process;cellular aromatic compound metabolic process;cellular metabolic process;cellular nitrogen compound metabolic process;cellular process;heterocycle metabolic process;metabolic process;nitrogen compound metabolic process;nucleobase-containing compound metabolic process;nucleobase-containing small molecule metabolic process;nucleoside metabolic process;nucleotide metabolic proces…	cell part;intracellular membrane-bounded organelle;intracellular organelle;mitochondrion;organelle;plastid	Pyrimidine metabolism	Amidohydro_1		Completeproteome;Hydrolase;Metal-binding;Mitochondrion;Pyrimidinebiosynthesis;Referenceproteome;Transitpeptide;Zinc	GO:0006139;GO:0006206;GO:0006213;GO:0006220;GO:0006221;GO:0006222;GO:0006725;GO:0006753;GO:0006807;GO:0008152;GO:0009058;GO:0009112;GO:0009116;GO:0009117;GO:0009119;GO:0009123;GO:0009124;GO:0009129;GO:0009130;GO:0009156;GO:0009161;GO:0009165;GO:0009173;GO:0009174;GO:0009218;GO:0009220;GO:0009259;GO:0009260;GO:0009987;GO:0018130;GO:0019856;GO:0034641;GO:0034654;GO:0044205;GO:0044237;GO:0044238;GO:…	GO:0003824;GO:0004151;GO:0005488;GO:0016787;GO:0016810;GO:0016812;GO:0043167;GO:0043169;GO:0046872	GO:0005739;GO:0009507;GO:0009536;GO:0043226;GO:0043227;GO:0043229;GO:0043231;GO:0044424;GO:0044444;GO:0044464	GO:0006139;GO:0006725;GO:0006807;GO:0008152;GO:0009058;GO:0009116;GO:0009117;GO:0009987;GO:0034641;GO:0044237;GO:0044238;GO:0044281;GO:0046483;GO:0055086	GO:0005739;GO:0009536;GO:0043226;GO:0043229;GO:0043231;GO:0044464	IPR002195;IPR004721;IPR006680	Amidohydro_1;DHOdimr;Dihydroorotase_CS	ko00240			PS00482;PS00483	DIHYDROOROTASE_1;DIHYDROOROTASE_2	Dihydroorotase, mitochondrial				Arabidopsis thaliana	3	3	3	15.6	15.6	15.6	41.949	0	216060000	3	O04904	sp|O04904|PYRC_ARATH
154000000	189000000	24100000	0	60800000	120000000	30600000	44100000	12300000	154000000	231000000	58900000	biosynthetic process;carboxylic acid biosynthetic process;carboxylic acid metabolic process;cellular biosynthetic process;cellular ketone metabolic process;cellular lipid metabolic process;cellular metabolic process;cellular process;fatty acid biosynthetic process;fatty acid metabolic process;lipid biosynthetic process;lipid metabolic process;metabolic process;monocarboxylic acid metabolic proces…	acetyl-CoA carboxylase activity;adenyl nucleotide binding;adenyl ribonucleotide binding;ATP binding;binding;biotin carboxylase activity;catalytic activity;cation binding;CoA carboxylase activity;ion binding;ligase activity;ligase activity, forming carbon-carbon bonds;ligase activity, forming carbon-nitrogen bonds;metal ion binding;nucleotide binding;purine nucleotide binding;purine ribonucleoside…	cell part;chloroplast;cytoplasmic part;intracellular membrane-bounded organelle;intracellular organelle;intracellular part;membrane-bounded organelle;organelle;plastid	biosynthetic process;cellular ketone metabolic process;cellular lipid metabolic process;cellular metabolic process;cellular process;lipid metabolic process;metabolic process;organic acid metabolic process;primary metabolic process;small molecule metabolic process	cell part;intracellular membrane-bounded organelle;intracellular organelle;organelle;plastid	Carbon fixation pathways in prokaryotes;Fatty acid biosynthesis;Propanoate metabolism;Pyruvate metabolism;Tetracycline biosynthesis	Biotin_carb_C;CPSase_L_chain;CPSase_L_D2		Alternativesplicing;ATP-binding;Biotin;Chloroplast;Completeproteome;Fattyacidbiosynthesis;Fattyacidmetabolism;Ligase;Lipidbiosynthesis;Lipidmetabolism;Magnesium;Manganese;Metal-binding;Nucleotide-binding;Plastid;Referenceproteome;Transitpeptide	GO:0006082;GO:0006629;GO:0006631;GO:0006633;GO:0008152;GO:0008610;GO:0009058;GO:0009987;GO:0016053;GO:0019752;GO:0032787;GO:0042180;GO:0043436;GO:0044237;GO:0044238;GO:0044249;GO:0044255;GO:0044281;GO:0044283;GO:0046394	GO:0000166;GO:0003824;GO:0003989;GO:0004075;GO:0005488;GO:0005524;GO:0016421;GO:0016874;GO:0016879;GO:0016885;GO:0017076;GO:0030554;GO:0032553;GO:0032555;GO:0032559;GO:0035639;GO:0043167;GO:0043169;GO:0046872	GO:0009507;GO:0009536;GO:0043226;GO:0043227;GO:0043229;GO:0043231;GO:0044424;GO:0044444;GO:0044464	GO:0006082;GO:0006629;GO:0008152;GO:0009058;GO:0009987;GO:0042180;GO:0044237;GO:0044238;GO:0044255;GO:0044281	GO:0009536;GO:0043226;GO:0043229;GO:0043231;GO:0044464	IPR004549;IPR005479;IPR005481;IPR005482;IPR011054;IPR011761;IPR011764;IPR013815;IPR013816;IPR016185	Acetyl_CoA_COase_biotin_COase;ATP_grasp_subdomain_1;ATP_grasp_subdomain_2;ATP-grasp;Biotin_carboxylation_dom;Biotin_COase_C;CarbamoylP_synth_lsu_N;CbamoylP_synth_lsu-like_ATP-bd;PreATP-grasp_dom;Rudment_hybrid_motif	ko00061;ko00253;ko00620;ko00640;ko00720			PS00866;PS00867;PS50975;PS50979	ATP_GRASP;BC;CPSASE_1;CPSASE_2	Biotin carboxylase, chloroplastic		SM00878	Biotin_carb_C	Arabidopsis thaliana	14	14	14	32.4	32.4	32.4	58.386	0	1773000000	76	O04983	sp|O04983|ACCC_ARATH;tr|F4JYE0|F4JYE0_ARATH;tr|F4JYE1|F4JYE1_ARATH
82500000	149000000	0	778000000	553000000	0	0	0	0	0	0	7087300			anchored to membrane;anchored to plasma membrane;apoplast;cell part;cell wall;external encapsulating structure;extracellular region;intrinsic to membrane;intrinsic to plasma membrane;membrane;membrane part;plant-type cell wall;plasma membrane;plasma membrane part		cell part;cell wall;external encapsulating structure;extracellular region;membrane;plasma membrane		Fasciclin		Cellmembrane;Completeproteome;Glycoprotein;GPI-anchor;Lipoprotein;Membrane;Proteoglycan;Referenceproteome;Repeat;Signal			GO:0005576;GO:0005618;GO:0005886;GO:0009505;GO:0016020;GO:0030312;GO:0031224;GO:0031225;GO:0031226;GO:0044425;GO:0044459;GO:0044464;GO:0046658;GO:0048046		GO:0005576;GO:0005618;GO:0005886;GO:0016020;GO:0030312;GO:0044464	IPR000782	FAS1_domain				PS50213	FAS1	Fasciclin-like arabinogalactan protein 8		SM00554	FAS1	Arabidopsis thaliana	8	8	8	24.8	24.8	24.8	43.074	0	2377500000	40	O22126	sp|O22126|FLA8_ARATH;sp|Q9LZX4|FLA10_ARATH
0	0	0	14700000	0	0	0	0	0	61300000	26500000	35900000	biological regulation;posttranscriptional regulation of gene expression;regulation of biological process;regulation of biosynthetic process;regulation of cellular biosynthetic process;regulation of cellular macromolecule biosynthetic process;regulation of cellular metabolic process;regulation of cellular process;regulation of cellular protein metabolic process;regulation of gene expression;regula…	binding;nucleic acid binding;nucleotide binding;RNA binding	cell part;cytoplasmic part;cytosol;intracellular membrane-bounded organelle;intracellular organelle;intracellular part;membrane-bounded organelle;nucleus;organelle	biological regulation;regulation of translation;response to chemical stimulus;response to stimulus;viral reproduction	cell part;cytosol;intracellular membrane-bounded organelle;intracellular organelle;nucleus;organelle		PABP;RRM_1		Completeproteome;Cytoplasm;Host-virusinteraction;Nucleus;Referenceproteome;Repeat;RNA-binding;Translationregulation	GO:0006417;GO:0009889;GO:0010035;GO:0010038;GO:0010468;GO:0010556;GO:0010608;GO:0016032;GO:0019222;GO:0031323;GO:0031326;GO:0032268;GO:0042221;GO:0046686;GO:0050789;GO:0050794;GO:0050896;GO:0051246;GO:0060255;GO:0065007;GO:0080090;GO:2000112	GO:0000166;GO:0003676;GO:0003723;GO:0005488	GO:0005634;GO:0005829;GO:0043226;GO:0043227;GO:0043229;GO:0043231;GO:0044424;GO:0044444;GO:0044464	GO:0006417;GO:0016032;GO:0042221;GO:0050896;GO:0065007	GO:0005634;GO:0005829;GO:0043226;GO:0043229;GO:0043231;GO:0044464	IPR000504;IPR002004;IPR006515;IPR012677	Nucleotide-bd_a/b_plait;PABP_1234;PABP_HYD;RRM_dom				PS50102;PS51309	PABC;RRM	Polyadenylate-binding protein 4	REACT_301375;REACT_309046;REACT_310661;REACT_319752	SM00360;SM00517	PolyA;RRM	Arabidopsis thaliana	8	8	8	15.7	15.7	15.7	71.652	0	281290000	19	O22173	sp|O22173|PABP4_ARATH;sp|O64380|PABP3_ARATH;sp|Q05196|PABP5_ARATH
0	0	0	12500000	0	24900000	0	0	0	62700000	49200000	24600000	biological regulation;catabolic process;cell redox homeostasis;cellular catabolic process;cellular homeostasis;cellular metabolic process;cellular process;cellular response to chemical stimulus;cellular response to hydrogen peroxide;cellular response to oxidative stress;cellular response to oxygen radical;cellular response to reactive oxygen species;cellular response to stimulus;cellular response…	antioxidant activity;binding;catalytic activity;coenzyme binding;cofactor binding;enzyme activator activity;enzyme regulator activity;flavin adenine dinucleotide binding;oxidoreductase activity;oxidoreductase activity, acting on a sulfur group of donors;oxidoreductase activity, acting on a sulfur group of donors, disulfide as acceptor;oxidoreductase activity, acting on a sulfur group of donors, N…	cell part;chloroplast;chloroplast part;chloroplast stroma;cytoplasmic part;intracellular membrane-bounded organelle;intracellular organelle;intracellular organelle part;intracellular part;membrane-bounded organelle;organelle;organelle part;plastid;plastid part;plastid stroma	biological regulation;catabolic process;cellular homeostasis;cellular metabolic process;cellular process;homeostatic process;metabolic process;response to chemical stimulus;response to oxidative stress;response to stimulus;response to stress	cell part;intracellular membrane-bounded organelle;intracellular organelle;organelle;plastid	Pyrimidine metabolism;Selenocompound metabolism	Pyr_redox;Pyr_redox_2;Thioredoxin		Chloroplast;Completeproteome;Disulfidebond;Electrontransport;FAD;Flavoprotein;NADP;Oxidoreductase;Plastid;Redox-activecenter;Referenceproteome;Transitpeptide;Transport	GO:0000302;GO:0000303;GO:0000305;GO:0006109;GO:0006801;GO:0006950;GO:0006979;GO:0008152;GO:0009056;GO:0009889;GO:0009987;GO:0010035;GO:0010380;GO:0010556;GO:0010581;GO:0010675;GO:0010962;GO:0019222;GO:0019430;GO:0019725;GO:0031323;GO:0031326;GO:0032881;GO:0032885;GO:0033554;GO:0034599;GO:0034614;GO:0042221;GO:0042542;GO:0042592;GO:0042743;GO:0042744;GO:0043085;GO:0043255;GO:0044093;GO:0044237;GO:…	GO:0003824;GO:0004791;GO:0005488;GO:0008047;GO:0016209;GO:0016491;GO:0016651;GO:0016667;GO:0016668;GO:0016671;GO:0030234;GO:0048037;GO:0050660;GO:0050662	GO:0009507;GO:0009532;GO:0009536;GO:0009570;GO:0043226;GO:0043227;GO:0043229;GO:0043231;GO:0044422;GO:0044424;GO:0044434;GO:0044435;GO:0044444;GO:0044446;GO:0044464	GO:0006950;GO:0006979;GO:0008152;GO:0009056;GO:0009987;GO:0019725;GO:0042221;GO:0042592;GO:0044237;GO:0050896;GO:0065007	GO:0009536;GO:0043226;GO:0043229;GO:0043231;GO:0044464	IPR000103;IPR001327;IPR005982;IPR008255;IPR012336;IPR013766;IPR017937;IPR023753	Pyr_nucl-diS_OxRdtase_2_AS;Pyr_nucl-diS_OxRdtase_FAD/NAD;Pyr_OxRdtase_NAD-bd_dom;Pyridine_nuc-diS_OxRdtase_2;Thioredox_Rdtase;Thioredoxin_CS;Thioredoxin_domain;Thioredoxin-like_fold	ko00240;ko00450	PR00469	PNDRDTASEII	PS00194;PS00573;PS51352	PYRIDINE_REDOX_2;THIOREDOXIN_1;THIOREDOXIN_2	NADPH-dependent thioredoxin reductase 3				Arabidopsis thaliana	6	6	6	17	17	17	57.949	0	454090000	20	O22229	sp|O22229|TRXB3_ARATH
0	0	61400000	0	0	536000000	0	0	0	14900000	16800000	5863600	biological regulation;cell redox homeostasis;cellular homeostasis;cellular process;homeostatic process;regulation of biological process;regulation of biological quality;regulation of cellular process	catalytic activity;isomerase activity	cell part;cytoplasmic part;endoplasmic reticulum;intracellular membrane-bounded organelle;intracellular organelle;intracellular part;membrane-bounded organelle;organelle	biological regulation;cellular homeostasis;cellular process;homeostatic process	cell part;endoplasmic reticulum;intracellular membrane-bounded organelle;intracellular organelle;organelle	Protein processing in endoplasmic reticulum	ERp29;Thioredoxin		Completeproteome;Disulfidebond;Isomerase;Redox-activecenter;Referenceproteome;Repeat	GO:0009987;GO:0019725;GO:0042592;GO:0045454;GO:0050789;GO:0050794;GO:0065007;GO:0065008	GO:0003824;GO:0016853	GO:0005783;GO:0043226;GO:0043227;GO:0043229;GO:0043231;GO:0044424;GO:0044444;GO:0044464	GO:0009987;GO:0019725;GO:0042592;GO:0065007	GO:0005783;GO:0043226;GO:0043229;GO:0043231;GO:0044464	IPR005788;IPR011679;IPR012336;IPR013766;IPR017937	Disulphide_isomerase;ER_p29_C;Thioredoxin_CS;Thioredoxin_domain;Thioredoxin-like_fold	ko04141			PS00194;PS51352	THIOREDOXIN_1;THIOREDOXIN_2					Arabidopsis thaliana	6	6	6	21.4	21.4	21.4	35.62	0	734300000	22	F4IL52	tr|F4IL52|F4IL52_ARATH;sp|O22263|PDI21_ARATH;tr|A8MSC5|A8MSC5_ARATH;tr|F4IL53|F4IL53_ARATH
0	0	154000000	0	0	793000000	0	0	0	1048000	0	0	cellular process;establishment of localization;establishment of localization in cell;establishment of protein localization;establishment of protein localization to chloroplast;establishment of protein localization to organelle;intracellular protein transmembrane transport;intracellular protein transport;intracellular transport;protein import;protein import into chloroplast thylakoid membrane;prot…	binding;cation binding;identical protein binding;ion binding;metal ion binding;protein binding	cell part;chloroplast;chloroplast envelope;chloroplast part;chloroplast stroma;chloroplast thylakoid membrane;cytoplasmic part;envelope;intracellular membrane-bounded organelle;intracellular organelle;intracellular organelle part;intracellular part;macromolecular complex;membrane;membrane-bounded organelle;organelle;organelle envelope;organelle part;photosynthetic membrane;plastid;plastid envelop…	cellular process;establishment of localization;protein targeting;protein transport;response to abiotic stimulus;response to stimulus;transmembrane transport;transport	cell part;intracellular membrane-bounded organelle;intracellular organelle;macromolecular complex;membrane;organelle;plastid;ribonucleoprotein complex;signal recognition particle		Ank;Chromo		3D-structure;ANKrepeat;Chloroplast;Coiledcoil;Completeproteome;Metal-binding;Plastid;Referenceproteome;Repeat;Ribonucleoprotein;Signalrecognitionparticle;Transitpeptide	GO:0006605;GO:0006612;GO:0006810;GO:0006886;GO:0009314;GO:0009416;GO:0009628;GO:0009642;GO:0009644;GO:0009987;GO:0015031;GO:0017038;GO:0045036;GO:0045038;GO:0045184;GO:0046907;GO:0050896;GO:0051234;GO:0051649;GO:0055085;GO:0065002;GO:0071806;GO:0072594;GO:0072596	GO:0005488;GO:0005515;GO:0042802;GO:0043167;GO:0043169;GO:0046872	GO:0005786;GO:0009507;GO:0009526;GO:0009532;GO:0009535;GO:0009536;GO:0009570;GO:0009941;GO:0016020;GO:0030529;GO:0031967;GO:0031975;GO:0032991;GO:0034357;GO:0042651;GO:0043226;GO:0043227;GO:0043229;GO:0043231;GO:0044422;GO:0044424;GO:0044434;GO:0044435;GO:0044436;GO:0044444;GO:0044446;GO:0044464;GO:0048500;GO:0055035;GO:0080085	GO:0006605;GO:0006810;GO:0009628;GO:0009987;GO:0015031;GO:0050896;GO:0051234;GO:0055085	GO:0009536;GO:0016020;GO:0030529;GO:0032991;GO:0043226;GO:0043229;GO:0043231;GO:0044464;GO:0048500	IPR000953;IPR002110;IPR016197;IPR020683;IPR023780;IPR030300	Ankyrin_rpt;Ankyrin_rpt-contain_dom;Chromo/shadow_dom;Chromo_domain;Chromodomain-like;CPSRP43				PS50013;PS50088;PS50297	ANK_REP_REGION;ANK_REPEAT;CHROMO_2	Signal recognition particle 43 kDa protein, chloroplastic		SM00248;SM00298	ANK;CHROMO	Arabidopsis thaliana	9	9	9	27.6	27.6	27.6	41.279	0	1049600000	31	O22265	sp|O22265|SR43C_ARATH
0	0	0	0	0	61400000	0	0	0	0	12200000	0	alcohol biosynthetic process;alcohol metabolic process;biosynthetic process;carbohydrate biosynthetic process;carbohydrate metabolic process;carboxylic acid biosynthetic process;carboxylic acid metabolic process;cellular biosynthetic process;cellular carbohydrate biosynthetic process;cellular carbohydrate metabolic process;cellular glucan metabolic process;cellular ketone metabolic process;cellul…	binding;catalytic activity;GTP binding;guanyl nucleotide binding;guanyl ribonucleotide binding;guanylyltransferase activity;mannose-1-phosphate guanylyltransferase activity;mannose-phosphate guanylyltransferase activity;nucleotide binding;nucleotidyltransferase activity;purine nucleotide binding;purine ribonucleoside triphosphate binding;purine ribonucleotide binding;ribonucleotide binding;transf…	cell part;cytoplasmic part;cytosol;intracellular membrane-bounded organelle;intracellular organelle;intracellular part;membrane-bounded organelle;nucleus;organelle	alcohol metabolic process;biosynthetic process;carbohydrate metabolic process;cellular ketone metabolic process;cellular metabolic process;cellular nitrogen compound metabolic process;cellular process;macromolecule metabolic process;metabolic process;multi-organism process;nitrogen compound metabolic process;nucleobase-containing compound metabolic process;nucleotide-sugar metabolic process;organ…	cell part;cytosol;intracellular membrane-bounded organelle;intracellular organelle;nucleus;organelle	Amino sugar and nucleotide sugar metabolism;Fructose and mannose metabolism	Hexapep;NTP_transferase		Completeproteome;GTP-binding;Nucleotide-binding;Nucleotidyltransferase;Referenceproteome;Transferase	GO:0000271;GO:0005975;GO:0005976;GO:0005996;GO:0006013;GO:0006066;GO:0006073;GO:0006082;GO:0006139;GO:0006766;GO:0006767;GO:0006807;GO:0006950;GO:0006952;GO:0006970;GO:0008152;GO:0009058;GO:0009059;GO:0009110;GO:0009225;GO:0009226;GO:0009250;GO:0009266;GO:0009298;GO:0009408;GO:0009607;GO:0009617;GO:0009628;GO:0009651;GO:0009719;GO:0009753;GO:0009987;GO:0010033;GO:0010035;GO:0010193;GO:0016051;GO:…	GO:0000166;GO:0003824;GO:0004475;GO:0005488;GO:0005525;GO:0008905;GO:0016740;GO:0016772;GO:0016779;GO:0017076;GO:0019001;GO:0032553;GO:0032555;GO:0032561;GO:0035639;GO:0070568	GO:0005634;GO:0005829;GO:0043226;GO:0043227;GO:0043229;GO:0043231;GO:0044424;GO:0044444;GO:0044464	GO:0005975;GO:0005976;GO:0006066;GO:0006082;GO:0006139;GO:0006766;GO:0006807;GO:0006950;GO:0006970;GO:0008152;GO:0009058;GO:0009225;GO:0009408;GO:0009607;GO:0009628;GO:0009719;GO:0009987;GO:0034641;GO:0042180;GO:0042221;GO:0043170;GO:0044237;GO:0044238;GO:0044281;GO:0050896;GO:0051704	GO:0005634;GO:0005829;GO:0043226;GO:0043229;GO:0043231;GO:0044464	IPR001451;IPR005835;IPR029044	Hexapep_transf;NTP_transferase;Nucleotide-diphossugar_trans	ko00051;ko00520			PS00101	HEXAPEP_TRANSFERASES	Mannose-1-phosphate guanylyltransferase 1	REACT_325410			Arabidopsis thaliana	3	3	3	8	8	8	39.577	0	88027000	5	O22287	sp|O22287|GMPP1_ARATH;sp|Q9M2S0|GMPP2_ARATH
0	0	0	0	0	42000000	0	0	0	0	0	6176300	catabolic process;cellular catabolic process;cellular metabolic process;cellular nitrogen compound catabolic process;cellular nitrogen compound metabolic process;cellular process;chlorophyll catabolic process;chlorophyll metabolic process;cofactor catabolic process;cofactor metabolic process;defense response;defense response to bacterium;defense response to fungus;heterocycle catabolic process;he…	carboxylic ester hydrolase activity;catalytic activity;chlorophyllase activity;hydrolase activity;hydrolase activity, acting on ester bonds	cell part;cytoplasmic part;intracellular membrane-bounded organelle;intracellular organelle;intracellular part;membrane-bounded organelle;organelle;vacuole	catabolic process;cellular metabolic process;cellular nitrogen compound metabolic process;cellular process;cofactor metabolic process;heterocycle metabolic process;metabolic process;multi-organism process;nitrogen compound metabolic process;pigment metabolic process;response to biotic stimulus;response to stimulus;response to stress	cell part;intracellular membrane-bounded organelle;intracellular organelle;organelle;vacuole	Porphyrin and chlorophyll metabolism	Chlorophyllase		Chlorophyllcatabolism;Completeproteome;Glycoprotein;Hydrolase;Referenceproteome	GO:0006778;GO:0006787;GO:0006807;GO:0006950;GO:0006952;GO:0008152;GO:0009056;GO:0009607;GO:0009617;GO:0009620;GO:0009987;GO:0015994;GO:0015996;GO:0033013;GO:0033015;GO:0034641;GO:0042440;GO:0042742;GO:0044237;GO:0044248;GO:0044270;GO:0046149;GO:0046483;GO:0046700;GO:0050832;GO:0050896;GO:0051186;GO:0051187;GO:0051704;GO:0051707	GO:0003824;GO:0016787;GO:0016788;GO:0047746;GO:0052689	GO:0005773;GO:0043226;GO:0043227;GO:0043229;GO:0043231;GO:0044424;GO:0044444;GO:0044464	GO:0006807;GO:0006950;GO:0008152;GO:0009056;GO:0009607;GO:0009987;GO:0034641;GO:0042440;GO:0044237;GO:0046483;GO:0050896;GO:0051186;GO:0051704	GO:0005773;GO:0043226;GO:0043229;GO:0043231;GO:0044464	IPR017395;IPR029058	AB_hydrolase;Chlorophyllase	ko00860					Chlorophyllase-1				Arabidopsis thaliana	1	1	1	3.7	3.7	3.7	34.854	0	48167000	2	O22527	sp|O22527|CLH1_ARATH
0	0	165000000	0	0	795000000	0	0	0	5120000	0	0	catabolic process;cellular macromolecule metabolic process;cellular metabolic process;cellular process;cellular protein metabolic process;macromolecule catabolic process;macromolecule metabolic process;metabolic process;photosystem II repair;primary metabolic process;protein catabolic process;protein metabolic process;protein repair;response to chemical stimulus;response to cytokinin stimulus;res…	catalytic activity;endopeptidase activity;hydrolase activity;peptidase activity;peptidase activity, acting on L-amino acid peptides;serine hydrolase activity;serine-type endopeptidase activity;serine-type peptidase activity	cell part;chloroplast;chloroplast part;chloroplast thylakoid;chloroplast thylakoid membrane;cytoplasmic part;intracellular membrane-bounded organelle;intracellular organelle;intracellular organelle part;intracellular part;membrane;membrane-bounded organelle;nucleus;organelle;organelle part;organelle subcompartment;photosynthetic membrane;plastid;plastid part;plastid thylakoid;plastid thylakoid me…	catabolic process;cellular metabolic process;cellular process;macromolecule metabolic process;metabolic process;primary metabolic process;protein catabolic process;protein metabolic process;response to chemical stimulus;response to endogenous stimulus;response to stimulus	cell part;intracellular membrane-bounded organelle;intracellular organelle;membrane;nucleus;organelle;plastid;thylakoid		PDZ_2		3D-structure;Chloroplast;Completeproteome;Directproteinsequencing;Hydrolase;Membrane;Plastid;Protease;Referenceproteome;Serineprotease;Stressresponse;Thylakoid;Transitpeptide	GO:0008152;GO:0009056;GO:0009057;GO:0009719;GO:0009725;GO:0009735;GO:0009987;GO:0010033;GO:0010206;GO:0019538;GO:0030091;GO:0030163;GO:0042221;GO:0043170;GO:0044237;GO:0044238;GO:0044260;GO:0044267;GO:0050896	GO:0003824;GO:0004175;GO:0004252;GO:0008233;GO:0008236;GO:0016787;GO:0017171;GO:0070011	GO:0005634;GO:0009507;GO:0009534;GO:0009535;GO:0009536;GO:0009579;GO:0016020;GO:0031976;GO:0031977;GO:0031984;GO:0034357;GO:0042651;GO:0043226;GO:0043227;GO:0043229;GO:0043231;GO:0044422;GO:0044424;GO:0044434;GO:0044435;GO:0044436;GO:0044444;GO:0044446;GO:0044464;GO:0055035	GO:0008152;GO:0009056;GO:0009719;GO:0009987;GO:0019538;GO:0030163;GO:0042221;GO:0043170;GO:0044237;GO:0044238;GO:0050896	GO:0005634;GO:0009536;GO:0009579;GO:0016020;GO:0043226;GO:0043229;GO:0043231;GO:0044464	IPR001478;IPR001940;IPR009003	PDZ;Peptidase_S1C;Trypsin-like_Pept_dom		PR00834	PROTEASES2C	PS50106	PDZ	Protease Do-like 1, chloroplastic		SM00228	PDZ	Arabidopsis thaliana	8	8	8	22.8	22.8	22.8	46.673	0	1126400000	26	O22609	sp|O22609|DEGP1_ARATH
0	0	0	0	0	14500000	0	0	0	0	0	0		catalytic activity;oxidoreductase activity	cell part;chloroplast envelope;chloroplast part;cytoplasmic part;envelope;intracellular organelle part;intracellular part;membrane;organelle envelope;organelle part;plasma membrane;plastid envelope;plastid part		cell part;membrane;plasma membrane		Aldo_ket_red		Completeproteome;NADP;Oxidoreductase;Referenceproteome		GO:0003824;GO:0016491	GO:0005886;GO:0009526;GO:0009941;GO:0016020;GO:0031967;GO:0031975;GO:0044422;GO:0044424;GO:0044434;GO:0044435;GO:0044444;GO:0044446;GO:0044464		GO:0005886;GO:0016020;GO:0044464	IPR001395;IPR023210	Aldo/ket_red;NADP_OxRdtase_dom						Probable aldo-keto reductase 3				Arabidopsis thaliana	5	2	0	14.8	5.5	0	38.16	0	14459000	1	O22707	sp|O22707|ALKR3_ARATH;sp|Q9C5B9|ALKR1_ARATH
0	0	90900000	0	0	695000000	0	0	0	7204400	0	0	biological regulation;biosynthetic process;carboxylic acid biosynthetic process;carboxylic acid metabolic process;cellular biosynthetic process;cellular ketone metabolic process;cellular lipid metabolic process;cellular metabolic process;cellular process;defense response;defense response to bacterium;defense response to insect;defense response to virus;fatty acid biosynthetic process;fatty acid m…	acyl-[acyl-carrier-protein] desaturase activity;catalytic activity;CoA desaturase activity;oxidoreductase activity;oxidoreductase activity, acting on paired donors, with incorporation or reduction of molecular oxygen;oxidoreductase activity, acting on paired donors, with oxidation of a pair of donors resulting in the reduction of molecular oxygen to two molecules of water;stearoyl-CoA 9-desaturas…	cell part;chloroplast;chloroplast part;chloroplast stroma;chloroplast thylakoid;cytoplasmic part;intracellular membrane-bounded organelle;intracellular organelle;intracellular organelle part;intracellular part;membrane-bounded organelle;organelle;organelle part;organelle subcompartment;plastid;plastid part;plastid stroma;plastid thylakoid;thylakoid	biological regulation;biosynthetic process;cellular ketone metabolic process;cellular lipid metabolic process;cellular metabolic process;cellular process;immune system process;lipid metabolic process;metabolic process;multi-organism process;organic acid metabolic process;primary metabolic process;response to biotic stimulus;response to stimulus;response to stress;small molecule metabolic process	cell part;intracellular membrane-bounded organelle;intracellular organelle;organelle;plastid;thylakoid	Biosynthesis of unsaturated fatty acids;Fatty acid biosynthesis	FA_desaturase_2		Chloroplast;Completeproteome;Fattyacidbiosynthesis;Fattyacidmetabolism;Lipidbiosynthesis;Lipidmetabolism;NADP;Oxidoreductase;Plastid;Referenceproteome	GO:0002213;GO:0002252;GO:0002376;GO:0006082;GO:0006629;GO:0006631;GO:0006633;GO:0006636;GO:0006950;GO:0006952;GO:0008152;GO:0008610;GO:0009058;GO:0009607;GO:0009615;GO:0009617;GO:0009625;GO:0009966;GO:0009987;GO:0016053;GO:0019752;GO:0023051;GO:0032787;GO:0033559;GO:0042180;GO:0042742;GO:0043436;GO:0044237;GO:0044238;GO:0044249;GO:0044255;GO:0044281;GO:0044283;GO:0046394;GO:0048583;GO:0050789;GO:…	GO:0003824;GO:0004768;GO:0016215;GO:0016491;GO:0016705;GO:0016717;GO:0045300	GO:0009507;GO:0009532;GO:0009534;GO:0009536;GO:0009570;GO:0009579;GO:0031976;GO:0031984;GO:0043226;GO:0043227;GO:0043229;GO:0043231;GO:0044422;GO:0044424;GO:0044434;GO:0044435;GO:0044444;GO:0044446;GO:0044464	GO:0002376;GO:0006082;GO:0006629;GO:0006950;GO:0008152;GO:0009058;GO:0009607;GO:0009987;GO:0042180;GO:0044237;GO:0044238;GO:0044255;GO:0044281;GO:0050896;GO:0051704;GO:0065007	GO:0009536;GO:0009579;GO:0043226;GO:0043229;GO:0043231;GO:0044464	IPR005067;IPR005803;IPR009078;IPR012348	Fatty_acid_desaturase-2;Ferritin-like_SF;RNR-rel;Stearoyl-ACP_desaturase_CS	ko00061;ko01040			PS00574	FATTY_ACID_DESATUR_2	Acyl-[acyl-carrier-protein] desaturase				Arabidopsis thaliana	9	9	9	25.7	25.7	25.7	45.65	0	919350000	24	F4IS32	tr|F4IS32|F4IS32_ARATH;sp|O22832|STAD7_ARATH;sp|Q9LF04|STAD1_ARATH;sp|Q9M879|STAD5_ARATH;sp|Q9LF05|STAD3_ARATH;sp|Q9M880|STAD4_ARATH;sp|Q9M881|STAD2_ARATH
0	0	0	0	0	0	0	0	0	7162200	9315100	5679600	cellular macromolecule metabolic process;cellular metabolic process;cellular process;cellular protein metabolic process;chaperone-mediated protein folding;macromolecule metabolic process;macromolecule modification;metabolic process;peptidyl-amino acid modification;peptidyl-proline modification;primary metabolic process;protein folding;protein metabolic process;protein modification process;protein…	binding;catalytic activity;cis-trans isomerase activity;drug binding;FK506 binding;isomerase activity;macrolide binding;peptidyl-prolyl cis-trans isomerase activity	cell part;chloroplast;chloroplast part;chloroplast stroma;chloroplast thylakoid;chloroplast thylakoid lumen;cytoplasmic part;intracellular membrane-bounded organelle;intracellular organelle;intracellular organelle part;intracellular part;membrane-bounded organelle;organelle;organelle part;organelle subcompartment;plastid;plastid part;plastid stroma;plastid thylakoid;plastid thylakoid lumen;thylak…	cellular metabolic process;cellular process;macromolecule metabolic process;macromolecule modification;metabolic process;peptidyl-amino acid modification;primary metabolic process;protein folding;protein metabolic process;protein modification process	cell part;intracellular membrane-bounded organelle;intracellular organelle;organelle;plastid;thylakoid		FKBP_C		Chloroplast;Completeproteome;Directproteinsequencing;Isomerase;Plastid;Referenceproteome;Rotamase;Thylakoid;Transitpeptide	GO:0000413;GO:0006457;GO:0006464;GO:0008152;GO:0009987;GO:0018193;GO:0018208;GO:0019538;GO:0043170;GO:0043412;GO:0044237;GO:0044238;GO:0044260;GO:0044267;GO:0061077	GO:0003755;GO:0003824;GO:0005488;GO:0005527;GO:0005528;GO:0008144;GO:0016853;GO:0016859	GO:0009507;GO:0009532;GO:0009534;GO:0009536;GO:0009543;GO:0009570;GO:0009579;GO:0031976;GO:0031977;GO:0031978;GO:0031984;GO:0043226;GO:0043227;GO:0043229;GO:0043231;GO:0044422;GO:0044424;GO:0044434;GO:0044435;GO:0044436;GO:0044444;GO:0044446;GO:0044464	GO:0006457;GO:0006464;GO:0008152;GO:0009987;GO:0018193;GO:0019538;GO:0043170;GO:0043412;GO:0044237;GO:0044238	GO:0009536;GO:0009579;GO:0043226;GO:0043229;GO:0043231;GO:0044464	IPR001179;IPR023566	PPIase_FKBP;PPIase_FKBP_dom				PS50059	FKBP_PPIASE	Peptidyl-prolyl cis-trans isomerase FKBP16-3, chloroplastic				Arabidopsis thaliana	1	1	1	4.9	4.9	4.9	23.564	0.0030189	22157000	3	O22870	sp|O22870|FK163_ARATH
0	0	272000000	0	0	3920000000	0	0	0	48600000	80800000	28700000	biosynthetic process;cellular aromatic compound metabolic process;cellular biosynthetic process;cellular metabolic process;cellular nitrogen compound biosynthetic process;cellular nitrogen compound metabolic process;cellular process;chlorophyll biosynthetic process;chlorophyll metabolic process;cofactor biosynthetic process;cofactor metabolic process;heme biosynthetic process;heme metabolic proce…	carbon-carbon lyase activity;carboxy-lyase activity;catalytic activity;lyase activity;uroporphyrinogen decarboxylase activity	cell part;chloroplast;chloroplast envelope;chloroplast part;chloroplast stroma;cytoplasmic part;cytosol;envelope;intracellular membrane-bounded organelle;intracellular organelle;intracellular organelle part;intracellular part;membrane-bounded organelle;organelle;organelle envelope;organelle part;plastid;plastid envelope;plastid part;plastid stroma	biosynthetic process;cellular aromatic compound metabolic process;cellular metabolic process;cellular nitrogen compound metabolic process;cellular process;cofactor metabolic process;heterocycle metabolic process;metabolic process;nitrogen compound metabolic process;pigment metabolic process;response to chemical stimulus;response to endogenous stimulus;response to stimulus	cell part;cytosol;intracellular membrane-bounded organelle;intracellular organelle;organelle;plastid	Porphyrin and chlorophyll metabolism	URO-D		Chlorophyllbiosynthesis;Chloroplast;Completeproteome;Decarboxylase;Lyase;Plastid;Porphyrinbiosynthesis;Referenceproteome;Transitpeptide	GO:0006725;GO:0006778;GO:0006779;GO:0006782;GO:0006783;GO:0006807;GO:0008152;GO:0009058;GO:0009719;GO:0009725;GO:0009735;GO:0009987;GO:0010033;GO:0015994;GO:0015995;GO:0018130;GO:0033013;GO:0033014;GO:0034641;GO:0042168;GO:0042221;GO:0042440;GO:0044237;GO:0044249;GO:0044271;GO:0046148;GO:0046483;GO:0046501;GO:0050896;GO:0051186;GO:0051188	GO:0003824;GO:0004853;GO:0016829;GO:0016830;GO:0016831	GO:0005829;GO:0009507;GO:0009526;GO:0009532;GO:0009536;GO:0009570;GO:0009941;GO:0031967;GO:0031975;GO:0043226;GO:0043227;GO:0043229;GO:0043231;GO:0044422;GO:0044424;GO:0044434;GO:0044435;GO:0044444;GO:0044446;GO:0044464	GO:0006725;GO:0006807;GO:0008152;GO:0009058;GO:0009719;GO:0009987;GO:0034641;GO:0042221;GO:0042440;GO:0044237;GO:0046483;GO:0050896;GO:0051186	GO:0005829;GO:0009536;GO:0043226;GO:0043229;GO:0043231;GO:0044464	IPR000257;IPR006361	Uroporphyrinogen_deCO2ase_HemE;Uroporphyrinogen_deCOase	ko00860			PS00906;PS00907	UROD_1;UROD_2	Uroporphyrinogen decarboxylase 2, chloroplastic	REACT_340934			Arabidopsis thaliana	14	14	14	38.8	38.8	38.8	43.579	0	5469500000	78	O22886	sp|O22886|DCUP2_ARATH
0	34500000	0	1100000000	502000000	0	0	0	0	0	6724500	2552300		binding;catalytic activity;cation binding;endopeptidase activity;hydrolase activity;ion binding;metal ion binding;metalloendopeptidase activity;metallopeptidase activity;peptidase activity;peptidase activity, acting on L-amino acid peptides	cell part;cytoplasmic part;intracellular membrane-bounded organelle;intracellular organelle;intracellular part;membrane-bounded organelle;microbody;organelle;peroxisome		cell part;intracellular membrane-bounded organelle;intracellular organelle;microbody;organelle;peroxisome	Alzheimer's disease	Peptidase_M16;Peptidase_M16_C		Completeproteome;Hydrolase;Metal-binding;Peroxisome;Protease;Referenceproteome;Zinc		GO:0003824;GO:0004175;GO:0004222;GO:0005488;GO:0008233;GO:0008237;GO:0016787;GO:0043167;GO:0043169;GO:0046872;GO:0070011	GO:0005777;GO:0042579;GO:0043226;GO:0043227;GO:0043229;GO:0043231;GO:0044424;GO:0044444;GO:0044464		GO:0005777;GO:0042579;GO:0043226;GO:0043229;GO:0043231;GO:0044464	IPR001431;IPR007863;IPR011237;IPR011249;IPR011765	Metalloenz_LuxS/M16;Pept_M16_dom;Pept_M16_N;Pept_M16_Zn_BS;Peptidase_M16_C	ko05010			PS00143	INSULINASE	Zinc-metallopeptidase, peroxisomal				Arabidopsis thaliana	13	13	13	14.3	14.3	14.3	110.99	0	2146000000	60	O22941	sp|O22941|IDE1_ARATH;tr|F4J3D7|F4J3D7_ARATH;sp|F4J3D9|IDE2_ARATH
0	0	0	0	111000000	0	0	0	0	0	0	0	cell division;cellular component organization;cellular component organization at cellular level;cellular component organization or biogenesis;cellular component organization or biogenesis at cellular level;cellular process;chloroplast fission;chloroplast organization;organelle fission;organelle organization;plastid fission;plastid organization	adenyl nucleotide binding;adenyl ribonucleotide binding;ATP binding;binding;catalytic activity;endopeptidase activity;hydrolase activity;metalloendopeptidase activity;metallopeptidase activity;nucleotide binding;peptidase activity;peptidase activity, acting on L-amino acid peptides;purine nucleotide binding;purine ribonucleoside triphosphate binding;purine ribonucleotide binding;ribonucleotide bi…	cell part;chloroplast;chloroplast envelope;chloroplast part;cytoplasmic part;envelope;intracellular membrane-bounded organelle;intracellular organelle;intracellular organelle part;intracellular part;membrane-bounded organelle;organelle;organelle envelope;organelle part;plastid;plastid envelope;plastid part	cell division;cellular component organization;cellular process;organelle fission;organelle organization;plastid organization	cell part;intracellular membrane-bounded organelle;intracellular organelle;organelle;plastid		AAA;Peptidase_M41		ATP-binding;Cellcycle;Celldivision;Completeproteome;Hydrolase;Nucleotide-binding;Protease;Referenceproteome	GO:0006996;GO:0009657;GO:0009658;GO:0009987;GO:0010020;GO:0016043;GO:0043572;GO:0048285;GO:0051301;GO:0071840;GO:0071841;GO:0071842	GO:0000166;GO:0003824;GO:0004175;GO:0004222;GO:0005488;GO:0005524;GO:0008233;GO:0008237;GO:0016787;GO:0017076;GO:0030554;GO:0032553;GO:0032555;GO:0032559;GO:0035639;GO:0070011	GO:0009507;GO:0009526;GO:0009536;GO:0009941;GO:0031967;GO:0031975;GO:0043226;GO:0043227;GO:0043229;GO:0043231;GO:0044422;GO:0044424;GO:0044434;GO:0044435;GO:0044444;GO:0044446;GO:0044464	GO:0006996;GO:0009657;GO:0009987;GO:0016043;GO:0048285;GO:0051301	GO:0009536;GO:0043226;GO:0043229;GO:0043231;GO:0044464	IPR000642;IPR003593;IPR003959;IPR027417	AAA+_ATPase;ATPase_AAA_core;Peptidase_M41;P-loop_NTPase								SM00382	AAA	Arabidopsis thaliana	6	6	6	7.7	7.7	7.7	105.54	0	201950000	6	O22993	sp|O22993|FTSI1_ARATH
0	0	0	0	0	0	0	0	0	6325300	0	4547500	defense response;response to stimulus;response to stress	binding;carbohydrate binding;chitin binding;pattern binding;polysaccharide binding	anchored to membrane;anchored to plasma membrane;cell junction;cell part;cell-cell junction;intrinsic to membrane;intrinsic to plasma membrane;membrane;membrane part;plasma membrane;plasma membrane part;plasmodesma	response to stimulus;response to stress	cell part;membrane;plasma membrane		LysM		Cellmembrane;Chitin-binding;Completeproteome;Glycoprotein;GPI-anchor;Lipoprotein;Membrane;Plantdefense;Referenceproteome;Repeat;Signal	GO:0006950;GO:0006952;GO:0050896	GO:0001871;GO:0005488;GO:0008061;GO:0030246;GO:0030247	GO:0005886;GO:0005911;GO:0009506;GO:0016020;GO:0030054;GO:0031224;GO:0031225;GO:0031226;GO:0044425;GO:0044459;GO:0044464;GO:0046658	GO:0006950;GO:0050896	GO:0005886;GO:0016020;GO:0044464	IPR018392	LysM_dom						LysM domain-containing GPI-anchored protein 2		SM00257	LysM	Arabidopsis thaliana	1	1	1	2.3	2.3	2.3	37.739	0.0087273	17880000	3	O23006	sp|O23006|LYM2_ARATH
0	0	0	0	0	12700000	0	0	0	0	0	0	cation transport;establishment of localization;ion transport;metal ion transport;monovalent inorganic cation transport;potassium ion transport;transport	channel activity;gated channel activity;ion channel activity;ion transmembrane transporter activity;passive transmembrane transporter activity;substrate-specific channel activity;substrate-specific transmembrane transporter activity;substrate-specific transporter activity;transmembrane transporter activity;transporter activity;voltage-gated channel activity;voltage-gated ion channel activity	cell junction;cell part;cell-cell junction;membrane;plasma membrane;plasmodesma	establishment of localization;ion transport;transport	cell part;membrane;plasma membrane		Aldo_ket_red		Completeproteome;Ionchannel;Iontransport;Potassium;Potassiumtransport;Referenceproteome;Transport;Voltage-gatedchannel	GO:0006810;GO:0006811;GO:0006812;GO:0006813;GO:0015672;GO:0030001;GO:0051234	GO:0005215;GO:0005216;GO:0005244;GO:0015075;GO:0015267;GO:0022803;GO:0022832;GO:0022836;GO:0022838;GO:0022857;GO:0022891;GO:0022892	GO:0005886;GO:0005911;GO:0009506;GO:0016020;GO:0030054;GO:0044464	GO:0006810;GO:0006811;GO:0051234	GO:0005886;GO:0016020;GO:0044464	IPR001395;IPR005399;IPR023210	Aldo/ket_red;K_chnl_volt-dep_bsu_KCNAB-rel;NADP_OxRdtase_dom		PR01577	KCNABCHANNEL			Probable voltage-gated potassium channel subunit beta	REACT_303028			Arabidopsis thaliana	1	1	1	3	3	3	36.538	0.008702	19900000	2	O23016	sp|O23016|KCAB_ARATH
0	0	0	0	0	0	0	0	0	0	0	0		adenyl nucleotide binding;adenyl ribonucleotide binding;ATP binding;binding;catalytic activity;cation binding;ion binding;metal ion binding;nucleotide binding;purine nucleotide binding;purine ribonucleoside triphosphate binding;purine ribonucleotide binding;ribonucleotide binding;small protein activating enzyme activity					ThiF		ATP-binding;Completeproteome;Metal-binding;Nucleotide-binding;Referenceproteome;Ublconjugationpathway;Zinc		GO:0000166;GO:0003824;GO:0005488;GO:0005524;GO:0008641;GO:0017076;GO:0030554;GO:0032553;GO:0032555;GO:0032559;GO:0035639;GO:0043167;GO:0043169;GO:0046872				IPR000594;IPR009036;IPR016040;IPR029752	D-isomer_DH_CS1;Molybdenum_cofac_synth_MoeB;NAD(P)-bd_dom;ThiF_NAD_FAD-bd						Ubiquitin-like modifier-activating enzyme 5				Arabidopsis thaliana	2	2	2	8.4	8.4	8.4	47.02	0	19247000	2	O23034	sp|O23034|UBA5_ARATH
0	0	0	0	0	0	0	0	0	0	0	0	amine metabolic process;amino acid activation;arginyl-tRNA aminoacylation;carboxylic acid metabolic process;cellular amine metabolic process;cellular amino acid metabolic process;cellular ketone metabolic process;cellular macromolecule metabolic process;cellular metabolic process;cellular nitrogen compound metabolic process;cellular process;developmental process;developmental process involved in …	adenyl nucleotide binding;adenyl ribonucleotide binding;aminoacyl-tRNA ligase activity;arginine-tRNA ligase activity;ATP binding;binding;catalytic activity;ligase activity;ligase activity, forming aminoacyl-tRNA and related compounds;ligase activity, forming carbon-oxygen bonds;nucleotide binding;purine nucleotide binding;purine ribonucleoside triphosphate binding;purine ribonucleotide binding;ri…	cell part;chloroplast;chloroplast part;chloroplast stroma;cytoplasmic part;intracellular membrane-bounded organelle;intracellular organelle;intracellular organelle part;intracellular part;membrane-bounded organelle;mitochondrion;organelle;organelle part;plastid;plastid part;plastid stroma	amine metabolic process;cellular amino acid metabolic process;cellular ketone metabolic process;cellular metabolic process;cellular nitrogen compound metabolic process;cellular process;developmental process;embryo development;macromolecule metabolic process;metabolic process;nitrogen compound metabolic process;nucleobase-containing compound metabolic process;organic acid metabolic process;primary…	cell part;intracellular membrane-bounded organelle;intracellular organelle;mitochondrion;organelle;plastid	Aminoacyl-tRNA biosynthesis	Arg_tRNA_synt_N;DALR_1;tRNA-synt_1d		Aminoacyl-tRNAsynthetase;ATP-binding;Completeproteome;Ligase;Nucleotide-binding;Proteinbiosynthesis;Referenceproteome	GO:0003006;GO:0006082;GO:0006139;GO:0006399;GO:0006418;GO:0006420;GO:0006520;GO:0006807;GO:0008152;GO:0009308;GO:0009790;GO:0009793;GO:0009987;GO:0016070;GO:0019752;GO:0022414;GO:0032502;GO:0034641;GO:0034660;GO:0042180;GO:0043038;GO:0043039;GO:0043170;GO:0043436;GO:0044106;GO:0044237;GO:0044238;GO:0044260;GO:0044281;GO:0090304	GO:0000166;GO:0003824;GO:0004812;GO:0004814;GO:0005488;GO:0005524;GO:0016874;GO:0016875;GO:0016876;GO:0017076;GO:0030554;GO:0032553;GO:0032555;GO:0032559;GO:0035639	GO:0005739;GO:0009507;GO:0009532;GO:0009536;GO:0009570;GO:0043226;GO:0043227;GO:0043229;GO:0043231;GO:0044422;GO:0044424;GO:0044434;GO:0044435;GO:0044444;GO:0044446;GO:0044464	GO:0006082;GO:0006139;GO:0006399;GO:0006418;GO:0006520;GO:0006807;GO:0008152;GO:0009308;GO:0009790;GO:0009987;GO:0016070;GO:0032502;GO:0034641;GO:0042180;GO:0043170;GO:0044237;GO:0044238;GO:0044281	GO:0005739;GO:0009536;GO:0043226;GO:0043229;GO:0043231;GO:0044464	IPR001278;IPR001412;IPR005148;IPR008909;IPR009080;IPR014729	aa-tRNA-synth_I_CS;Arg-tRNA-ligase;Arg-tRNA-synth_N;DALR_anticod-bd;Rossmann-like_a/b/a_fold;tRNAsynth_1a_anticodon-bd	ko00970	PR01038	TRNASYNTHARG	PS00178	AA_TRNA_LIGASE_I			SM00836;SM01016	Arg_tRNA_synt_N;DALR_1	Arabidopsis thaliana	3	3	3	5	5	5	72.386	0	33805000	3	O23247	sp|O23247|SYRM_ARATH;sp|Q9C713|SYRC_ARATH
0	0	19300000	14600000	0	40600000	9585700	3962200	0	93200000	121000000	52300000	amine metabolic process;carboxylic acid metabolic process;cellular amine metabolic process;cellular amino acid metabolic process;cellular aromatic compound metabolic process;cellular ketone metabolic process;cellular metabolic process;cellular nitrogen compound metabolic process;cellular process;circadian rhythm;coenzyme metabolic process;cofactor metabolic process;folic acid-containing compound …	binding;catalytic activity;cofactor binding;glycine hydroxymethyltransferase activity;hydroxymethyl-, formyl- and related transferase activity;pyridoxal phosphate binding;transferase activity;transferase activity, transferring one-carbon groups;vitamin B6 binding;vitamin binding	cell junction;cell part;cell-cell junction;cytoplasmic part;cytosol;intracellular part;membrane;plasma membrane;plasmodesma	amine metabolic process;cellular amino acid metabolic process;cellular aromatic compound metabolic process;cellular ketone metabolic process;cellular metabolic process;cellular nitrogen compound metabolic process;cellular process;cofactor metabolic process;heterocycle metabolic process;metabolic process;nitrogen compound metabolic process;one-carbon metabolic process;organic acid metabolic proces…	cell part;cytosol;membrane;plasma membrane	Cyanoamino acid metabolism;Glycine, serine and threonine metabolism;Methane metabolism;One carbon pool by folate	SHMT		Acetylation;Completeproteome;Cytoplasm;One-carbonmetabolism;Pyridoxalphosphate;Referenceproteome;Transferase	GO:0006082;GO:0006520;GO:0006544;GO:0006563;GO:0006725;GO:0006730;GO:0006732;GO:0006760;GO:0006807;GO:0007623;GO:0008152;GO:0009069;GO:0009308;GO:0009987;GO:0010035;GO:0010038;GO:0019752;GO:0034641;GO:0035999;GO:0042180;GO:0042221;GO:0042558;GO:0043436;GO:0044106;GO:0044237;GO:0044238;GO:0044281;GO:0046483;GO:0046653;GO:0046686;GO:0048511;GO:0050896;GO:0051186	GO:0003824;GO:0004372;GO:0005488;GO:0016740;GO:0016741;GO:0016742;GO:0019842;GO:0030170;GO:0048037;GO:0070279	GO:0005829;GO:0005886;GO:0005911;GO:0009506;GO:0016020;GO:0030054;GO:0044424;GO:0044444;GO:0044464	GO:0006082;GO:0006520;GO:0006725;GO:0006730;GO:0006807;GO:0008152;GO:0009308;GO:0009987;GO:0034641;GO:0042180;GO:0042221;GO:0044237;GO:0044238;GO:0044281;GO:0046483;GO:0048511;GO:0050896;GO:0051186	GO:0005829;GO:0005886;GO:0016020;GO:0044464	IPR001085;IPR015421;IPR015422;IPR015424;IPR019798	PyrdxlP-dep_Trfase;PyrdxlP-dep_Trfase_major_sub1;PyrdxlP-dep_Trfase_major_sub2;Ser_HO-MeTrfase;Ser_HO-MeTrfase_PLP_BS	ko00260;ko00460;ko00670;ko00680			PS00096	SHMT	Serine hydroxymethyltransferase 4				Arabidopsis thaliana	7	7	7	17.4	17.4	17.4	51.717	0	538400000	28	O23254	sp|O23254|GLYC4_ARATH;sp|Q9SVM4|GLYC5_ARATH
97800000	69700000	42600000	515000000	362000000	380000000	69600000	26800000	16800000	816000000	756000000	613000000	amine metabolic process;biological regulation;carboxylic acid metabolic process;cellular amine metabolic process;cellular amino acid metabolic process;cellular component organization;cellular component organization at cellular level;cellular component organization or biogenesis;cellular component organization or biogenesis at cellular level;cellular ketone metabolic process;cellular metabolic pro…	adenosylhomocysteinase activity;binding;catalytic activity;cation binding;copper ion binding;hydrolase activity;hydrolase activity, acting on ether bonds;ion binding;metal ion binding;transition metal ion binding;trialkylsulfonium hydrolase activity	apoplast;cell junction;cell part;cell-cell junction;cytoplasmic part;cytosol;extracellular region;intracellular membrane-bounded organelle;intracellular organelle;intracellular organelle part;intracellular part;membrane;membrane-bounded organelle;organelle;organelle membrane;organelle part;plasma membrane;plasmodesma;vacuolar membrane;vacuolar part;vacuole	amine metabolic process;biological regulation;cellular amino acid metabolic process;cellular component organization;cellular ketone metabolic process;cellular metabolic process;cellular nitrogen compound metabolic process;cellular process;chromatin modification;chromatin organization;chromosome organization;cofactor metabolic process;developmental process;embryo development;gene silencing;heteroc…	cell part;cytosol;extracellular region;intracellular membrane-bounded organelle;intracellular organelle;membrane;organelle;plasma membrane;vacuole	Cysteine and methionine metabolism	AdoHcyase;AdoHcyase_NAD		Alternativesplicing;Completeproteome;Hydrolase;NAD;One-carbonmetabolism;Referenceproteome	GO:0003006;GO:0006082;GO:0006139;GO:0006325;GO:0006342;GO:0006346;GO:0006355;GO:0006520;GO:0006575;GO:0006730;GO:0006732;GO:0006790;GO:0006807;GO:0006996;GO:0008152;GO:0009116;GO:0009119;GO:0009308;GO:0009790;GO:0009793;GO:0009889;GO:0009890;GO:0009892;GO:0009987;GO:0010468;GO:0010556;GO:0010558;GO:0010605;GO:0010608;GO:0010629;GO:0016043;GO:0016441;GO:0016458;GO:0016568;GO:0016569;GO:0019219;GO:…	GO:0003824;GO:0004013;GO:0005488;GO:0005507;GO:0016787;GO:0016801;GO:0016802;GO:0043167;GO:0043169;GO:0046872;GO:0046914	GO:0005576;GO:0005773;GO:0005774;GO:0005829;GO:0005886;GO:0005911;GO:0009506;GO:0016020;GO:0030054;GO:0031090;GO:0043226;GO:0043227;GO:0043229;GO:0043231;GO:0044422;GO:0044424;GO:0044437;GO:0044444;GO:0044446;GO:0044464;GO:0048046	GO:0006082;GO:0006139;GO:0006325;GO:0006520;GO:0006730;GO:0006790;GO:0006807;GO:0006996;GO:0008152;GO:0009116;GO:0009308;GO:0009790;GO:0009987;GO:0016043;GO:0016458;GO:0016568;GO:0032502;GO:0034641;GO:0040029;GO:0042180;GO:0044237;GO:0044238;GO:0044281;GO:0046483;GO:0051186;GO:0051276;GO:0055086;GO:0065007	GO:0005576;GO:0005773;GO:0005829;GO:0005886;GO:0016020;GO:0043226;GO:0043229;GO:0043231;GO:0044464	IPR000043;IPR015878;IPR016040;IPR020082	Adenosylhomocysteinase;Ado_hCys_hydrolase_NAD-bd;NAD(P)-bd_dom;S-Ado-L-homoCys_hydrolase_CS	ko00270			PS00738;PS00739	ADOHCYASE_1;ADOHCYASE_2	Adenosylhomocysteinase 1	REACT_284815;REACT_291003	SM00996;SM00997	AdoHcyase;AdoHcyase_NAD	Arabidopsis thaliana	18	18	6	38.1	38.1	16.1	53.378	0	7462800000	206	O23255	sp|O23255|SAHH1_ARATH;tr|F4JTV4|F4JTV4_ARATH;tr|F4JTV5|F4JTV5_ARATH;tr|A8MQP1|A8MQP1_ARATH
0	0	0	0	0	0	0	0	0	0	0	0	cellular metabolic process;cellular process;cellular response to chemical stimulus;cellular response to inorganic substance;cellular response to metal ion;cellular response to selenium ion;cellular response to stimulus;metabolic process;response to cadmium ion;response to chemical stimulus;response to hydrogen peroxide;response to inorganic substance;response to metal ion;response to oxidative st…	binding;selenium binding	cell junction;cell part;cell-cell junction;cytoplasmic part;cytosol;intracellular part;plasmodesma	cellular metabolic process;cellular process;metabolic process;response to chemical stimulus;response to oxidative stress;response to stimulus;response to stress;sulfur compound metabolic process	cell part;cytosol		SBP56		Acetylation;Completeproteome;Referenceproteome;Selenium	GO:0000103;GO:0000302;GO:0006790;GO:0006950;GO:0006979;GO:0008152;GO:0009987;GO:0010035;GO:0010038;GO:0010269;GO:0042221;GO:0042542;GO:0044237;GO:0046686;GO:0050896;GO:0051716;GO:0070887;GO:0071241;GO:0071248;GO:0071291	GO:0005488;GO:0008430	GO:0005829;GO:0005911;GO:0009506;GO:0030054;GO:0044424;GO:0044444;GO:0044464	GO:0006790;GO:0006950;GO:0006979;GO:0008152;GO:0009987;GO:0042221;GO:0044237;GO:0050896	GO:0005829;GO:0044464	IPR008826;IPR015943	Se-bd;WD40/YVTN_repeat-like_dom						Selenium-binding protein 1				Arabidopsis thaliana	3	1	1	7.1	2.2	2.2	54.056	0	0	1	O23264	sp|O23264|SEBP1_ARATH
0	46800000	0	0	632000000	0	0	0	0	31000000	7621700	8827200	carboxylic acid metabolic process;cellular ketone metabolic process;cellular metabolic process;cellular process;metabolic process;monocarboxylic acid metabolic process;organic acid metabolic process;oxoacid metabolic process;photosynthesis;pyruvate metabolic process;small molecule metabolic process	adenyl nucleotide binding;adenyl ribonucleotide binding;ATP binding;binding;catalytic activity;cation binding;ion binding;kinase activity;metal ion binding;nucleotide binding;phosphotransferase activity, paired acceptors;purine nucleotide binding;purine ribonucleoside triphosphate binding;purine ribonucleotide binding;pyruvate, phosphate dikinase activity;ribonucleotide binding;transferase activi…	cell part;chloroplast;chloroplast part;chloroplast stroma;cytoplasmic part;cytosol;intracellular membrane-bounded organelle;intracellular organelle;intracellular organelle part;intracellular part;membrane-bounded organelle;nucleus;organelle;organelle part;plastid;plastid part;plastid stroma	cellular ketone metabolic process;cellular metabolic process;cellular process;metabolic process;organic acid metabolic process;photosynthesis;small molecule metabolic process	cell part;cytosol;intracellular membrane-bounded organelle;intracellular organelle;nucleus;organelle;plastid	Carbon fixation in photosynthetic organisms;Pyruvate metabolism	PEP-utilizers;PEP-utilizers_C;PPDK_N		Alternativepromoterusage;Alternativesplicing;ATP-binding;Chloroplast;Completeproteome;Cytoplasm;Isopeptidebond;Kinase;Magnesium;Metal-binding;Nucleotide-binding;Phosphoprotein;Photosynthesis;Plastid;Pyruvate;Referenceproteome;Transferase;Transitpeptide;Ublconjugation	GO:0006082;GO:0006090;GO:0008152;GO:0009987;GO:0015979;GO:0019752;GO:0032787;GO:0042180;GO:0043436;GO:0044237;GO:0044281	GO:0000166;GO:0003824;GO:0005488;GO:0005524;GO:0016301;GO:0016740;GO:0016772;GO:0016781;GO:0017076;GO:0030554;GO:0032553;GO:0032555;GO:0032559;GO:0035639;GO:0043167;GO:0043169;GO:0046872;GO:0050242	GO:0005634;GO:0005829;GO:0009507;GO:0009532;GO:0009536;GO:0009570;GO:0043226;GO:0043227;GO:0043229;GO:0043231;GO:0044422;GO:0044424;GO:0044434;GO:0044435;GO:0044444;GO:0044446;GO:0044464	GO:0006082;GO:0008152;GO:0009987;GO:0015979;GO:0042180;GO:0044237;GO:0044281	GO:0005634;GO:0005829;GO:0009536;GO:0043226;GO:0043229;GO:0043231;GO:0044464	IPR000121;IPR002192;IPR008279;IPR010121;IPR013815;IPR013816;IPR015813;IPR018274;IPR023151	ATP_grasp_subdomain_1;ATP_grasp_subdomain_2;PEP_util_AS;PEP_util_C;PEP_util_CS;PEP-util_enz_mobile_dom;PPDK_PEP-bd;Pyruvate_phosphate_dikinase;Pyrv/PenolPyrv_Kinase-like_dom	ko00620;ko00710			PS00370;PS00742	PEP_ENZYMES_2;PEP_ENZYMES_PHOS_SITE	Pyruvate, phosphate dikinase 1, chloroplastic				Arabidopsis thaliana	15	15	15	18.6	18.6	18.6	104.2	0	1538500000	42	O23404	sp|O23404-3|PPDK1_ARATH;sp|O23404|PPDK1_ARATH;sp|O23404-4|PPDK1_ARATH;sp|O23404-2|PPDK1_ARATH
0	0	0	52900000	0	0	0	0	0	0	0	0	carbohydrate metabolic process;carbohydrate phosphorylation;cellular carbohydrate metabolic process;cellular metabolic process;cellular process;metabolic process;phosphate-containing compound metabolic process;phosphorus metabolic process;phosphorylation;primary metabolic process	adenyl nucleotide binding;adenyl ribonucleotide binding;ATP binding;binding;carbohydrate kinase activity;catalytic activity;kinase activity;L-arabinokinase activity;nucleotide binding;phosphotransferase activity, alcohol group as acceptor;purine nucleotide binding;purine ribonucleoside triphosphate binding;purine ribonucleotide binding;ribonucleotide binding;transferase activity;transferase activ…	cell junction;cell part;cell-cell junction;cytoplasmic part;cytosol;integral to membrane;intracellular part;intrinsic to membrane;membrane part;plasmodesma	carbohydrate metabolic process;cellular metabolic process;cellular process;metabolic process;phosphorus metabolic process;primary metabolic process	cell part;cytosol	Amino sugar and nucleotide sugar metabolism	GalKase_gal_bdg;GHMP_kinases_N		ATP-binding;Carbohydratemetabolism;Completeproteome;Kinase;Membrane;Nucleotide-binding;Referenceproteome;Transferase;Transmembrane;Transmembranehelix	GO:0005975;GO:0006793;GO:0006796;GO:0008152;GO:0009987;GO:0016310;GO:0044237;GO:0044238;GO:0044262;GO:0046835	GO:0000166;GO:0003824;GO:0005488;GO:0005524;GO:0009702;GO:0016301;GO:0016740;GO:0016772;GO:0016773;GO:0017076;GO:0019200;GO:0030554;GO:0032553;GO:0032555;GO:0032559;GO:0035639	GO:0005829;GO:0005911;GO:0009506;GO:0016021;GO:0030054;GO:0031224;GO:0044424;GO:0044425;GO:0044444;GO:0044464	GO:0005975;GO:0006793;GO:0008152;GO:0009987;GO:0044237;GO:0044238	GO:0005829;GO:0044464	IPR006204;IPR006206;IPR012369;IPR013750;IPR014721;IPR019539;IPR020568	Galk_glycosyltransferase;GalKase_gal-bd;GHMP_kinase_C_dom;GHMP_kinase_N_dom;Mevalonate/galactokinase;Ribosomal_S5_D2-typ_fold;Ribosomal_S5_D2-typ_fold_subgr	ko00520	PR00959	MEVGALKINASE			L-arabinokinase				Arabidopsis thaliana	5	5	5	5.5	5.5	5.5	114.26	0	101880000	5	O23461	sp|O23461|ARAK_ARATH
7097400	11600000	0	12400000	14200000	25000000	38800000	14300000	10800000	41100000	56000000	25200000	biosynthetic process;cellular biosynthetic process;cellular macromolecule biosynthetic process;cellular macromolecule metabolic process;cellular metabolic process;cellular process;cellular protein metabolic process;macromolecule biosynthetic process;macromolecule metabolic process;metabolic process;primary metabolic process;protein metabolic process;translation	structural constituent of ribosome;structural molecule activity	cell part;cytosolic large ribosomal subunit;intracellular non-membrane-bounded organelle;intracellular organelle;intracellular organelle part;intracellular part;large ribosomal subunit;macromolecular complex;membrane;non-membrane-bounded organelle;nuclear part;nucleolus;organelle;organelle part;ribonucleoprotein complex	biosynthetic process;cellular metabolic process;cellular process;macromolecule metabolic process;metabolic process;primary metabolic process;protein metabolic process;translation	cell part;intracellular non-membrane-bounded organelle;intracellular organelle;macromolecular complex;membrane;nucleolus;organelle;ribonucleoprotein complex	Ribosome	Ribosomal_L15e		Completeproteome;Referenceproteome;Ribonucleoprotein;Ribosomalprotein	GO:0006412;GO:0008152;GO:0009058;GO:0009059;GO:0009987;GO:0019538;GO:0034645;GO:0043170;GO:0044237;GO:0044238;GO:0044249;GO:0044260;GO:0044267	GO:0003735;GO:0005198	GO:0005730;GO:0015934;GO:0016020;GO:0022625;GO:0030529;GO:0032991;GO:0043226;GO:0043228;GO:0043229;GO:0043232;GO:0044422;GO:0044424;GO:0044428;GO:0044446;GO:0044464	GO:0006412;GO:0008152;GO:0009058;GO:0009987;GO:0019538;GO:0043170;GO:0044237;GO:0044238	GO:0005730;GO:0016020;GO:0030529;GO:0032991;GO:0043226;GO:0043229;GO:0043232;GO:0044464	IPR000439;IPR012678;IPR020925;IPR024794	Rbsml_L15e_core_dom;Ribosomal_L15e;Ribosomal_L15e_CS;Ribosomal_L23/L15e_core_dom	ko03010			PS01194	RIBOSOMAL_L15E	60S ribosomal protein L15-2	REACT_283587;REACT_284557;REACT_300607;REACT_301375;REACT_304489;REACT_310661;REACT_312375;REACT_319752			Arabidopsis thaliana	3	3	3	22.1	22.1	22.1	24.239	0	362410000	24	Q8VYF1	sp|Q8VYF1|RL152_ARATH;sp|O23515|RL151_ARATH
0	0	0	16100000	0	0	0	0	0	96200000	69000000	62500000	biosynthetic process;carbohydrate biosynthetic process;carbohydrate catabolic process;carbohydrate metabolic process;catabolic process;cellular biosynthetic process;cellular carbohydrate biosynthetic process;cellular carbohydrate catabolic process;cellular carbohydrate metabolic process;cellular glucan metabolic process;cellular macromolecule metabolic process;cellular metabolic process;cellular …	amylase activity;beta-amylase activity;catalytic activity;hydrolase activity;hydrolase activity, acting on glycosyl bonds;hydrolase activity, hydrolyzing O-glycosyl compounds	cell part;chloroplast part;chloroplast stroma;cytoplasmic part;intracellular organelle part;intracellular part;organelle part;plastid part;plastid stroma	biosynthetic process;carbohydrate metabolic process;catabolic process;cellular metabolic process;cellular process;macromolecule metabolic process;metabolic process;oligosaccharide metabolic process;polysaccharide metabolic process;primary metabolic process;response to abiotic stimulus;response to stimulus;response to stress	cell part	Starch and sucrose metabolism	Glyco_hydro_14		Carbohydratemetabolism;Chloroplast;Completeproteome;Glycosidase;Hydrolase;Plastid;Polysaccharidedegradation;Referenceproteome;Transitpeptide	GO:0000023;GO:0000024;GO:0000272;GO:0005975;GO:0005976;GO:0005982;GO:0005983;GO:0005984;GO:0006073;GO:0006950;GO:0008152;GO:0009056;GO:0009057;GO:0009058;GO:0009251;GO:0009266;GO:0009311;GO:0009312;GO:0009409;GO:0009628;GO:0009987;GO:0016051;GO:0016052;GO:0034637;GO:0043170;GO:0044042;GO:0044237;GO:0044238;GO:0044247;GO:0044249;GO:0044260;GO:0044262;GO:0044264;GO:0044275;GO:0046351;GO:0050896	GO:0003824;GO:0004553;GO:0016160;GO:0016161;GO:0016787;GO:0016798	GO:0009532;GO:0009570;GO:0044422;GO:0044424;GO:0044434;GO:0044435;GO:0044444;GO:0044446;GO:0044464	GO:0005975;GO:0005976;GO:0006950;GO:0008152;GO:0009056;GO:0009058;GO:0009311;GO:0009628;GO:0009987;GO:0043170;GO:0044237;GO:0044238;GO:0050896	GO:0044464	IPR001371;IPR001554;IPR013781;IPR017853;IPR018238	Glyco_hydro_14;Glyco_hydro_14_CS;Glyco_hydro_14B_pln;Glyco_hydro_catalytic_dom;Glycoside_hydrolase_SF	ko00500	PR00750;PR00842	BETAAMYLASE;GLHYDLASE14B	PS00506	BETA_AMYLASE_1	Beta-amylase 3, chloroplastic				Arabidopsis thaliana	8	8	8	17.5	17.5	17.5	61.352	0	346300000	23	O23553	sp|O23553|BAM3_ARATH
25400000	3848500	0	294000000	143000000	0	0	0	0	18300000	17700000	6625200	amine metabolic process;amino acid activation;biosynthetic process;bis(5'-nucleosidyl) oligophosphate biosynthetic process;bis(5'-nucleosidyl) oligophosphate metabolic process;carboxylic acid metabolic process;cellular amine metabolic process;cellular amino acid metabolic process;cellular biosynthetic process;cellular ketone metabolic process;cellular macromolecule metabolic process;cellular meta…	adenyl nucleotide binding;adenyl ribonucleotide binding;aminoacyl-tRNA ligase activity;ATP binding;binding;catalytic activity;glycine-tRNA ligase activity;ligase activity;ligase activity, forming aminoacyl-tRNA and related compounds;ligase activity, forming carbon-oxygen bonds;nucleotide binding;protein binding;protein dimerization activity;purine nucleotide binding;purine ribonucleoside triphosp…	cell part;cytoplasmic part;cytosol;endosome;Golgi apparatus;Golgi apparatus part;intracellular membrane-bounded organelle;intracellular organelle;intracellular organelle part;intracellular part;membrane-bounded organelle;mitochondrion;organelle;organelle part;trans-Golgi network	amine metabolic process;biosynthetic process;cellular amino acid metabolic process;cellular ketone metabolic process;cellular metabolic process;cellular nitrogen compound metabolic process;cellular process;heterocycle metabolic process;macromolecule metabolic process;metabolic process;nitrogen compound metabolic process;nucleobase-containing compound metabolic process;nucleobase-containing small …	cell part;cytosol;endosome;Golgi apparatus;intracellular membrane-bounded organelle;intracellular organelle;mitochondrion;organelle	Aminoacyl-tRNA biosynthesis	HGTP_anticodon;tRNA-synt_2b;WHEP-TRS		Alternativeinitiation;Aminoacyl-tRNAsynthetase;ATP-binding;Completeproteome;Cytoplasm;Ligase;Mitochondrion;Nucleotide-binding;Proteinbiosynthesis;Referenceproteome;Transitpeptide	GO:0006082;GO:0006139;GO:0006399;GO:0006418;GO:0006426;GO:0006520;GO:0006807;GO:0008152;GO:0009058;GO:0009116;GO:0009119;GO:0009163;GO:0009308;GO:0009987;GO:0010035;GO:0010038;GO:0015956;GO:0015957;GO:0015959;GO:0015960;GO:0015965;GO:0015966;GO:0016070;GO:0018130;GO:0019752;GO:0034641;GO:0034654;GO:0034660;GO:0042180;GO:0042221;GO:0042278;GO:0042451;GO:0042455;GO:0043038;GO:0043039;GO:0043170;GO:…	GO:0000166;GO:0003824;GO:0004812;GO:0004820;GO:0005488;GO:0005515;GO:0005524;GO:0016874;GO:0016875;GO:0016876;GO:0017076;GO:0030554;GO:0032553;GO:0032555;GO:0032559;GO:0035639;GO:0046983	GO:0005739;GO:0005768;GO:0005794;GO:0005802;GO:0005829;GO:0043226;GO:0043227;GO:0043229;GO:0043231;GO:0044422;GO:0044424;GO:0044431;GO:0044444;GO:0044446;GO:0044464	GO:0006082;GO:0006139;GO:0006399;GO:0006418;GO:0006520;GO:0006807;GO:0008152;GO:0009058;GO:0009116;GO:0009308;GO:0009987;GO:0016070;GO:0034641;GO:0042180;GO:0042221;GO:0043170;GO:0044237;GO:0044238;GO:0044281;GO:0046483;GO:0050896;GO:0055086	GO:0005739;GO:0005768;GO:0005794;GO:0005829;GO:0043226;GO:0043229;GO:0043231;GO:0044464	IPR000738;IPR002314;IPR002315;IPR004154;IPR006195;IPR009068;IPR027031	aa-tRNA-synt_IIb_cons-dom;aa-tRNA-synth_II;Anticodon-bd;Gly-tRNA_synthase/POLG2;S15_NS1_RNA-bd;tRNA-synt_gly;WHEP-TRS	ko00970	PR01043	TRNASYNTHGLY	PS00762;PS50862;PS51185	AA_TRNA_LIGASE_II;WHEP_TRS_1;WHEP_TRS_2	Glycine--tRNA ligase 1, mitochondrial		SM00991	WHEP-TRS	Arabidopsis thaliana	20	20	20	28.8	28.8	28.8	77.23	0	1380800000	53	O23627	sp|O23627-2|SYGM1_ARATH;sp|O23627|SYGM1_ARATH;tr|F4J376|F4J376_ARATH
0	0	0	0	68200000	0	0	0	0	0	0	0	amylopectin biosynthetic process;biological regulation;biosynthetic process;carbohydrate biosynthetic process;carbohydrate homeostasis;carbohydrate metabolic process;cellular biosynthetic process;cellular carbohydrate biosynthetic process;cellular carbohydrate metabolic process;cellular chemical homeostasis;cellular glucan metabolic process;cellular glucose homeostasis;cellular homeostasis;cellul…	1,4-alpha-glucan branching enzyme activity;binding;catalytic activity;cation binding;hydrolase activity;hydrolase activity, acting on glycosyl bonds;hydrolase activity, hydrolyzing O-glycosyl compounds;ion binding;transferase activity;transferase activity, transferring glycosyl groups;transferase activity, transferring hexosyl groups	amyloplast;cell part;chloroplast;chloroplast part;chloroplast stroma;cytoplasmic part;intracellular membrane-bounded organelle;intracellular organelle;intracellular organelle part;intracellular part;membrane-bounded organelle;organelle;organelle part;plastid;plastid part;plastid stroma	biological regulation;biosynthetic process;carbohydrate metabolic process;cellular homeostasis;cellular metabolic process;cellular process;energy reserve metabolic process;generation of precursor metabolites and energy;homeostatic process;macromolecule metabolic process;metabolic process;polysaccharide metabolic process;primary metabolic process;response to abiotic stimulus;response to chemical s…	cell part;intracellular membrane-bounded organelle;intracellular organelle;organelle;plastid	Starch and sucrose metabolism	Alpha-amylase;Alpha-amylase_C;CBM_48		Amyloplast;Chloroplast;Completeproteome;Glycosyltransferase;Plastid;Referenceproteome;Transferase;Transitpeptide	GO:0000271;GO:0001678;GO:0005975;GO:0005976;GO:0005977;GO:0005978;GO:0005982;GO:0006073;GO:0006091;GO:0006112;GO:0008152;GO:0009058;GO:0009059;GO:0009250;GO:0009314;GO:0009416;GO:0009628;GO:0009743;GO:0009744;GO:0009746;GO:0009749;GO:0009750;GO:0009987;GO:0010021;GO:0010033;GO:0015980;GO:0016051;GO:0019252;GO:0019725;GO:0033500;GO:0033692;GO:0034284;GO:0034285;GO:0034637;GO:0034645;GO:0042221;GO:…	GO:0003824;GO:0003844;GO:0004553;GO:0005488;GO:0016740;GO:0016757;GO:0016758;GO:0016787;GO:0016798;GO:0043167;GO:0043169	GO:0009501;GO:0009507;GO:0009532;GO:0009536;GO:0009570;GO:0043226;GO:0043227;GO:0043229;GO:0043231;GO:0044422;GO:0044424;GO:0044434;GO:0044435;GO:0044444;GO:0044446;GO:0044464	GO:0005975;GO:0005976;GO:0006091;GO:0006112;GO:0008152;GO:0009058;GO:0009628;GO:0009987;GO:0019725;GO:0042221;GO:0042592;GO:0043170;GO:0044237;GO:0044238;GO:0050896;GO:0065007	GO:0009536;GO:0043226;GO:0043229;GO:0043231;GO:0044464	IPR004193;IPR006047;IPR006048;IPR006407;IPR013780;IPR013781;IPR013783;IPR014756;IPR015902;IPR017853	A-amylase_b_C;GlgB;Glyco_hydro_13;Glyco_hydro_13_b;Glyco_hydro_13_cat_dom;Glyco_hydro_13_N;Glyco_hydro_catalytic_dom;Glycoside_hydrolase_SF;Ig_E-set;Ig-like_fold	ko00500					1,4-alpha-glucan-branching enzyme 2-1, chloroplastic/amyloplastic				Arabidopsis thaliana	7	7	7	11.2	11.2	11.2	97.659	0	315400000	9	O23647	sp|O23647|GLGB1_ARATH;sp|Q9LZS3|GLGB2_ARATH
0	27600000	0	102000000	160000000	45000000	12700000	8468200	0	333000000	167000000	144000000	ATP hydrolysis coupled proton transport;ATP metabolic process;cation transport;cellular component organization;cellular component organization at cellular level;cellular component organization or biogenesis;cellular component organization or biogenesis at cellular level;cellular metabolic process;cellular nitrogen compound metabolic process;cellular process;developmental process;energy coupled pr…	active transmembrane transporter activity;adenyl nucleotide binding;adenyl ribonucleotide binding;ATP binding;ATPase activity;ATPase activity, coupled;ATPase activity, coupled to movement of substances;ATPase activity, coupled to transmembrane movement of ions;ATPase activity, coupled to transmembrane movement of substances;binding;catalytic activity;cation transmembrane transporter activity;cati…	apoplast;cell junction;cell part;cell wall;cell-cell junction;chloroplast;chloroplast envelope;chloroplast part;cytoplasmic part;envelope;external encapsulating structure;extracellular region;Golgi apparatus;intracellular membrane-bounded organelle;intracellular organelle;intracellular organelle part;intracellular part;macromolecular complex;membrane;membrane part;membrane-bounded organelle;organ…	cellular component organization;cellular metabolic process;cellular nitrogen compound metabolic process;cellular process;developmental process;establishment of localization;Golgi organization;heterocycle metabolic process;hydrogen transport;ion transport;metabolic process;multicellular organismal development;multicellular organismal process;nitrogen compound metabolic process;nucleobase-containin…	cell part;cell wall;external encapsulating structure;extracellular region;Golgi apparatus;intracellular membrane-bounded organelle;intracellular organelle;macromolecular complex;membrane;organelle;plasma membrane;plastid;protein complex;vacuole	Collecting duct acid secretion;Epithelial cell signaling in Helicobacter pylori infection;Oxidative phosphorylation;Phagosome;Rheumatoid arthritis;Vibrio cholerae infection	ATP-synt_ab;ATP-synt_ab_C;ATP-synt_ab_N		ATP-binding;Completeproteome;Hydrogeniontransport;Hydrolase;Iontransport;Membrane;Nucleotide-binding;Referenceproteome;Transport;Vacuole	GO:0006139;GO:0006163;GO:0006753;GO:0006807;GO:0006810;GO:0006811;GO:0006812;GO:0006818;GO:0006950;GO:0006970;GO:0006996;GO:0007030;GO:0007275;GO:0008152;GO:0009117;GO:0009141;GO:0009144;GO:0009150;GO:0009199;GO:0009205;GO:0009259;GO:0009555;GO:0009628;GO:0009651;GO:0009987;GO:0015672;GO:0015988;GO:0015991;GO:0015992;GO:0016043;GO:0032501;GO:0032502;GO:0034220;GO:0034641;GO:0044237;GO:0044238;GO:…	GO:0000166;GO:0002020;GO:0003824;GO:0005215;GO:0005488;GO:0005515;GO:0005524;GO:0008324;GO:0015075;GO:0015077;GO:0015078;GO:0015399;GO:0015405;GO:0016462;GO:0016787;GO:0016817;GO:0016818;GO:0016820;GO:0016887;GO:0017076;GO:0017111;GO:0019829;GO:0019899;GO:0022804;GO:0022857;GO:0022890;GO:0022891;GO:0022892;GO:0030554;GO:0032553;GO:0032555;GO:0032559;GO:0035639;GO:0042623;GO:0042625;GO:0042626;GO:…	GO:0000325;GO:0005576;GO:0005618;GO:0005773;GO:0005774;GO:0005794;GO:0005886;GO:0005911;GO:0009506;GO:0009507;GO:0009526;GO:0009536;GO:0009941;GO:0016020;GO:0030054;GO:0030312;GO:0031090;GO:0031967;GO:0031975;GO:0032991;GO:0033178;GO:0033180;GO:0043226;GO:0043227;GO:0043229;GO:0043231;GO:0043234;GO:0044422;GO:0044424;GO:0044425;GO:0044434;GO:0044435;GO:0044437;GO:0044444;GO:0044446;GO:0044464;GO:…	GO:0006139;GO:0006807;GO:0006810;GO:0006811;GO:0006818;GO:0006950;GO:0006970;GO:0006996;GO:0007030;GO:0007275;GO:0008152;GO:0009117;GO:0009628;GO:0009987;GO:0016043;GO:0032501;GO:0032502;GO:0034641;GO:0044237;GO:0044238;GO:0044281;GO:0046483;GO:0050896;GO:0051234;GO:0055085;GO:0055086	GO:0005576;GO:0005618;GO:0005773;GO:0005794;GO:0005886;GO:0009536;GO:0016020;GO:0030312;GO:0032991;GO:0043226;GO:0043229;GO:0043231;GO:0043234;GO:0044464	IPR000194;IPR000793;IPR004100;IPR005725;IPR020003;IPR022878;IPR024034;IPR027417	ATPase_a/bsu_AS;ATPase_F1/V1/A1_a/bsu_nucl-bd;ATPase_F1/V1/A1-cplx_a/bsu_C;ATPase_F1_a/bsu_N;ATPase_F1_bsu/V1_C;ATPase_V1-cplx_asu;P-loop_NTPase;V-ATPase_asu	ko00190;ko04145;ko04966;ko05110;ko05120;ko05323			PS00152	ATPASE_ALPHA_BETA	V-type proton ATPase catalytic subunit A	REACT_279936;REACT_323234			Arabidopsis thaliana	19	19	19	35.8	35.8	35.8	68.812	0	1859800000	71	O23654	sp|O23654|VATA_ARATH
0	0	0	0	0	0	0	0	0	0	6411100	0	biological regulation;cellular process;cellular response to stimulus;establishment of localization;establishment of localization in cell;establishment of protein localization;intracellular protein transport;intracellular signal transduction;intracellular transport;metabolic process;protein transport;Rab protein signal transduction;Ras protein signal transduction;regulation of biological process;r…	binding;catalytic activity;GTP binding;GTPase activity;guanyl nucleotide binding;guanyl ribonucleotide binding;hydrolase activity;hydrolase activity, acting on acid anhydrides;hydrolase activity, acting on acid anhydrides, in phosphorus-containing anhydrides;nucleoside-triphosphatase activity;nucleotide binding;purine nucleotide binding;purine ribonucleoside triphosphate binding;purine ribonucleo…	cell part;cytoplasmic part;Golgi apparatus;intracellular membrane-bounded organelle;intracellular organelle;intracellular part;membrane;membrane-bounded organelle;organelle;plasma membrane	biological regulation;cellular process;establishment of localization;metabolic process;protein transport;response to stimulus;signal transduction;transport	cell part;Golgi apparatus;intracellular membrane-bounded organelle;intracellular organelle;membrane;organelle;plasma membrane		Ras		Acetylation;Cellmembrane;Completeproteome;GTP-binding;Lipoprotein;Membrane;Nucleotide-binding;Prenylation;Proteintransport;Referenceproteome;Transport	GO:0006810;GO:0006886;GO:0007165;GO:0007264;GO:0007265;GO:0008152;GO:0009987;GO:0015031;GO:0032482;GO:0035556;GO:0045184;GO:0046907;GO:0050789;GO:0050794;GO:0050896;GO:0051234;GO:0051649;GO:0051716;GO:0065007	GO:0000166;GO:0003824;GO:0003924;GO:0005488;GO:0005525;GO:0016462;GO:0016787;GO:0016817;GO:0016818;GO:0017076;GO:0017111;GO:0019001;GO:0032553;GO:0032555;GO:0032561;GO:0035639	GO:0005794;GO:0005886;GO:0016020;GO:0043226;GO:0043227;GO:0043229;GO:0043231;GO:0044424;GO:0044444;GO:0044464	GO:0006810;GO:0007165;GO:0008152;GO:0009987;GO:0015031;GO:0050896;GO:0051234;GO:0065007	GO:0005794;GO:0005886;GO:0016020;GO:0043226;GO:0043229;GO:0043231;GO:0044464	IPR001806;IPR003579;IPR005225;IPR027417	P-loop_NTPase;Small_GTPase;Small_GTPase_Rab_type;Small_GTP-bd_dom		PR00449	RASTRNSFRMNG	PS51419	RAB	Ras-related protein RABC1		SM00175	RAB	Arabidopsis thaliana	1	1	1	5.2	5.2	5.2	23.53	0.00076453	29852000	3	O23657	sp|O23657|RABC1_ARATH
0	0	0	7770000	0	30900000	0	0	0	0	0	0	establishment of localization;establishment of localization in cell;establishment of protein localization;establishment of protein localization to chloroplast;establishment of protein localization to organelle;intracellular protein transport;intracellular transport;metabolic process;protein targeting;protein targeting to chloroplast;protein transport;transport	active transmembrane transporter activity;binding;catalytic activity;cation binding;GTP binding;GTPase activity;guanyl nucleotide binding;guanyl ribonucleotide binding;hydrolase activity;hydrolase activity, acting on acid anhydrides;hydrolase activity, acting on acid anhydrides, in phosphorus-containing anhydrides;identical protein binding;ion binding;macromolecule transmembrane transporter activ…	cell part;chloroplast;chloroplast envelope;chloroplast membrane;chloroplast outer membrane;chloroplast part;cytoplasmic part;envelope;integral to membrane;intracellular membrane-bounded organelle;intracellular organelle;intracellular organelle part;intracellular part;intrinsic to membrane;membrane;membrane part;membrane-bounded organelle;organelle;organelle envelope;organelle membrane;organelle o…	establishment of localization;metabolic process;protein targeting;protein transport;transport	cell part;intracellular membrane-bounded organelle;intracellular organelle;membrane;organelle;plastid		AIG1		3D-structure;Chloroplast;Completeproteome;GTP-binding;Hydrolase;Magnesium;Membrane;Metal-binding;Nucleotide-binding;Phosphoprotein;Plastid;Plastidoutermembrane;Proteintransport;Receptor;Referenceproteome;Transmembrane;Transmembranehelix;Transport	GO:0006605;GO:0006810;GO:0006886;GO:0008152;GO:0015031;GO:0045036;GO:0045184;GO:0046907;GO:0051234;GO:0051649;GO:0072594;GO:0072596	GO:0000166;GO:0003824;GO:0003924;GO:0005215;GO:0005488;GO:0005515;GO:0005525;GO:0008320;GO:0008565;GO:0015399;GO:0015405;GO:0015450;GO:0016462;GO:0016787;GO:0016817;GO:0016818;GO:0017076;GO:0017111;GO:0019001;GO:0022804;GO:0022857;GO:0022884;GO:0022891;GO:0022892;GO:0032553;GO:0032555;GO:0032561;GO:0035639;GO:0042802;GO:0042803;GO:0043167;GO:0043169;GO:0046872;GO:0046983	GO:0009507;GO:0009526;GO:0009527;GO:0009536;GO:0009707;GO:0009941;GO:0016020;GO:0016021;GO:0019867;GO:0031090;GO:0031224;GO:0031967;GO:0031968;GO:0031969;GO:0031975;GO:0042170;GO:0043226;GO:0043227;GO:0043229;GO:0043231;GO:0044422;GO:0044424;GO:0044425;GO:0044434;GO:0044435;GO:0044444;GO:0044446;GO:0044464	GO:0006605;GO:0006810;GO:0008152;GO:0015031;GO:0051234	GO:0009536;GO:0016020;GO:0043226;GO:0043229;GO:0043231;GO:0044464	IPR005688;IPR006703;IPR027417	G_AIG1;P-loop_NTPase;Toc34				PS51720	G_AIG1	Translocase of chloroplast 33, chloroplastic				Arabidopsis thaliana	1	1	1	3.4	3.4	3.4	32.925	0	38638000	2	O23680	sp|O23680|TOC33_ARATH
0	0	0	0	0	73400000	0	0	0	0	0	0			cell part;intracellular part;macromolecular complex;proteasome complex;protein complex		cell part;macromolecular complex;proteasome complex;protein complex	Proteasome	JAB;MitMem_reg		Completeproteome;Proteasome;Referenceproteome			GO:0000502;GO:0032991;GO:0043234;GO:0044424;GO:0044464		GO:0000502;GO:0032991;GO:0043234;GO:0044464	IPR000555;IPR024969	JAMM/MPN+_dom;Rpn11/EIF3F_C	ko03050							SM00232	JAB_MPN	Arabidopsis thaliana	2	2	2	7.9	7.9	7.9	34.371	0	86765000	3	F4K0U3	tr|F4K0U3|F4K0U3_ARATH;sp|O24412|PSD7A_ARATH;tr|F4J683|F4J683_ARATH;sp|Q9C774|PSD7B_ARATH
0	0	63900000	27100000	0	624000000	0	4550000	2390400	39000000	45200000	20800000	biological regulation;cellular component biogenesis;cellular component biogenesis at cellular level;cellular component organization or biogenesis;cellular component organization or biogenesis at cellular level;cellular process;cellular response to abscisic acid stimulus;cellular response to chemical stimulus;cellular response to endogenous stimulus;cellular response to hormone stimulus;cellular r…	binding;binding, bridging;MAP-kinase scaffold activity;molecular transducer activity;protein binding;protein complex scaffold;signal transducer activity;signaling adaptor activity;structural molecule activity	cell part;chloroplast;cytoplasm;cytoplasmic part;cytosol;cytosolic part;cytosolic ribosome;intracellular membrane-bounded organelle;intracellular non-membrane-bounded organelle;intracellular organelle;intracellular part;macromolecular complex;membrane-bounded organelle;non-membrane-bounded organelle;nucleus;organelle;plastid;ribonucleoprotein complex;ribosome	biological regulation;cellular process;developmental process;multicellular organismal process;regulation of translation;response to chemical stimulus;response to endogenous stimulus;response to stimulus;ribosome biogenesis;signal transduction	cell part;cytoplasm;cytosol;intracellular membrane-bounded organelle;intracellular non-membrane-bounded organelle;intracellular organelle;macromolecular complex;nucleus;organelle;plastid;ribonucleoprotein complex;ribosome	Measles	WD40		3D-structure;Alternativesplicing;Completeproteome;Cytoplasm;Nucleus;Referenceproteome;Repeat;Transducer;WDrepeat	GO:0003006;GO:0006417;GO:0007165;GO:0009719;GO:0009725;GO:0009737;GO:0009739;GO:0009743;GO:0009746;GO:0009749;GO:0009755;GO:0009845;GO:0009889;GO:0009966;GO:0009967;GO:0009987;GO:0010033;GO:0010035;GO:0010038;GO:0010228;GO:0010468;GO:0010476;GO:0010556;GO:0010608;GO:0010646;GO:0010647;GO:0019222;GO:0022414;GO:0022613;GO:0023051;GO:0023056;GO:0031323;GO:0031326;GO:0032268;GO:0032501;GO:0032502;GO:…	GO:0004871;GO:0005078;GO:0005198;GO:0005488;GO:0005515;GO:0032947;GO:0035591;GO:0060089;GO:0060090	GO:0005634;GO:0005737;GO:0005829;GO:0005840;GO:0009507;GO:0009536;GO:0022626;GO:0030529;GO:0032991;GO:0043226;GO:0043227;GO:0043228;GO:0043229;GO:0043231;GO:0043232;GO:0044424;GO:0044444;GO:0044445;GO:0044464	GO:0006417;GO:0007165;GO:0009719;GO:0009987;GO:0032501;GO:0032502;GO:0042221;GO:0042254;GO:0050896;GO:0065007	GO:0005634;GO:0005737;GO:0005829;GO:0005840;GO:0009536;GO:0030529;GO:0032991;GO:0043226;GO:0043229;GO:0043231;GO:0043232;GO:0044464	IPR001680;IPR015943;IPR017986;IPR019775;IPR020472	G-protein_beta_WD-40_rep;WD40/YVTN_repeat-like_dom;WD40_repeat;WD40_repeat_CS;WD40_repeat_dom	ko05162	PR00320	GPROTEINBRPT	PS00678;PS50082;PS50294	WD_REPEATS_1;WD_REPEATS_2;WD_REPEATS_REGION	Receptor for activated C kinase 1A		SM00320	WD40	Arabidopsis thaliana	9	9	8	34.9	34.9	32.7	35.747	0	1092500000	31	O24456	sp|O24456|GBLPA_ARATH;sp|O24456-2|GBLPA_ARATH
0	0	37200000	0	0	387000000	0	0	0	0	0	10000000	alcohol catabolic process;alcohol metabolic process;carbohydrate catabolic process;carbohydrate metabolic process;catabolic process;cellular carbohydrate catabolic process;cellular carbohydrate metabolic process;cellular metabolic process;cellular process;generation of precursor metabolites and energy;glucose catabolic process;glucose metabolic process;glycolysis;hexose catabolic process;hexose m…	catalytic activity;oxidoreductase activity;oxidoreductase activity, acting on the aldehyde or oxo group of donors;oxidoreductase activity, acting on the aldehyde or oxo group of donors, disulfide as acceptor;pyruvate dehydrogenase (acetyl-transferring) activity;pyruvate dehydrogenase activity	cell part;chloroplast;chloroplast envelope;chloroplast part;chloroplast stroma;cytoplasmic part;envelope;intracellular membrane-bounded organelle;intracellular organelle;intracellular organelle part;intracellular part;membrane-bounded organelle;organelle;organelle envelope;organelle part;plastid;plastid envelope;plastid part;plastid stroma	alcohol metabolic process;carbohydrate metabolic process;catabolic process;cellular metabolic process;cellular process;generation of precursor metabolites and energy;metabolic process;primary metabolic process;small molecule metabolic process	cell part;intracellular membrane-bounded organelle;intracellular organelle;organelle;plastid	Butanoate metabolism;Citrate cycle (TCA cycle);Glycolysis / Gluconeogenesis;Pyruvate metabolism;Valine, leucine and isoleucine biosynthesis	E1_dh		Chloroplast;Completeproteome;Glycolysis;Oxidoreductase;Plastid;Pyruvate;Referenceproteome;Thiaminepyrophosphate;Transitpeptide	GO:0005975;GO:0005996;GO:0006006;GO:0006007;GO:0006066;GO:0006091;GO:0006096;GO:0008152;GO:0009056;GO:0009987;GO:0016052;GO:0019318;GO:0019320;GO:0044237;GO:0044238;GO:0044262;GO:0044275;GO:0044281;GO:0044282;GO:0046164;GO:0046365	GO:0003824;GO:0004738;GO:0004739;GO:0016491;GO:0016624;GO:0016903	GO:0009507;GO:0009526;GO:0009532;GO:0009536;GO:0009570;GO:0009941;GO:0031967;GO:0031975;GO:0043226;GO:0043227;GO:0043229;GO:0043231;GO:0044422;GO:0044424;GO:0044434;GO:0044435;GO:0044444;GO:0044446;GO:0044464	GO:0005975;GO:0006066;GO:0006091;GO:0008152;GO:0009056;GO:0009987;GO:0044237;GO:0044238;GO:0044281	GO:0009536;GO:0043226;GO:0043229;GO:0043231;GO:0044464	IPR001017;IPR017597;IPR029061	DH_E1;Pyrv_DH_E1_asu_subgrp-y;THDP-binding	ko00010;ko00020;ko00290;ko00620;ko00650					Pyruvate dehydrogenase E1 component subunit alpha-3, chloroplastic				Arabidopsis thaliana	9	9	9	26.4	26.4	26.4	47.173	0	495470000	15	O24457	sp|O24457|ODPA3_ARATH
0	0	0	0	0	0	0	0	0	6819100	0	0	catabolic process;cellular catabolic process;cellular macromolecule catabolic process;cellular macromolecule metabolic process;cellular metabolic process;cellular process;macromolecule catabolic process;macromolecule metabolic process;metabolic process;modification-dependent macromolecule catabolic process;modification-dependent protein catabolic process;primary metabolic process;protein metaboli…	catalytic activity;endopeptidase activity;hydrolase activity;peptidase activity;peptidase activity, acting on L-amino acid peptides;threonine-type endopeptidase activity;threonine-type peptidase activity	cell part;intracellular membrane-bounded organelle;intracellular organelle;intracellular part;macromolecular complex;membrane-bounded organelle;nucleus;organelle;proteasome core complex, alpha-subunit complex;protein complex	catabolic process;cellular metabolic process;cellular process;macromolecule metabolic process;metabolic process;primary metabolic process;protein metabolic process;proteolysis;proteolysis involved in cellular protein catabolic process	cell part;intracellular membrane-bounded organelle;intracellular organelle;macromolecular complex;nucleus;organelle;protein complex	Proteasome	Proteasome;Proteasome_A_N		Completeproteome;Nucleus;Proteasome;Referenceproteome	GO:0006508;GO:0006511;GO:0008152;GO:0009056;GO:0009057;GO:0009987;GO:0019538;GO:0019941;GO:0043170;GO:0043632;GO:0044237;GO:0044238;GO:0044248;GO:0044260;GO:0044265;GO:0051603	GO:0003824;GO:0004175;GO:0004298;GO:0008233;GO:0016787;GO:0070003;GO:0070011	GO:0005634;GO:0019773;GO:0032991;GO:0043226;GO:0043227;GO:0043229;GO:0043231;GO:0043234;GO:0044424;GO:0044464	GO:0006508;GO:0008152;GO:0009056;GO:0009987;GO:0019538;GO:0043170;GO:0044237;GO:0044238;GO:0051603	GO:0005634;GO:0032991;GO:0043226;GO:0043229;GO:0043231;GO:0043234;GO:0044464	IPR000426;IPR001353;IPR023332;IPR029055	Ntn_hydrolases_N;Proteasome_asu_N;Proteasome_sua/b;Proteasome_suA-type	ko03050			PS00388;PS51475	PROTEASOME_ALPHA_1;PROTEASOME_ALPHA_2			SM00948	Proteasome_A_N	Arabidopsis thaliana	1	1	1	4.5	4.5	4.5	26.569	0.0037341	6819100	1	Q2V3Q0	tr|Q2V3Q0|Q2V3Q0_ARATH;sp|P30186|PSA7A_ARATH;sp|O24616|PSA7B_ARATH
0	0	0	0	0	0	0	0	0	11200000	9849100	0	macromolecule metabolic process;metabolic process;primary metabolic process;protein metabolic process;proteolysis;proteolysis involved in cellular protein catabolic process	catalytic activity;endopeptidase activity;hydrolase activity;peptidase activity;peptidase activity, acting on L-amino acid peptides;threonine-type endopeptidase activity;threonine-type peptidase activity	cell part;cytoplasm;intracellular membrane-bounded organelle;intracellular organelle;intracellular part;macromolecular complex;membrane-bounded organelle;nucleus;organelle;proteasome core complex;protein complex	macromolecule metabolic process;metabolic process;primary metabolic process;protein metabolic process;proteolysis;proteolysis involved in cellular protein catabolic process	cell part;cytoplasm;intracellular membrane-bounded organelle;intracellular organelle;macromolecular complex;nucleus;organelle;protein complex	Proteasome	Proteasome		Acetylation;Alternativesplicing;Completeproteome;Cytoplasm;Hydrolase;Nucleus;Protease;Proteasome;Referenceproteome;Threonineprotease	GO:0006508;GO:0008152;GO:0019538;GO:0043170;GO:0044238;GO:0051603	GO:0003824;GO:0004175;GO:0004298;GO:0008233;GO:0016787;GO:0070003;GO:0070011	GO:0005634;GO:0005737;GO:0005839;GO:0032991;GO:0043226;GO:0043227;GO:0043229;GO:0043231;GO:0043234;GO:0044424;GO:0044464	GO:0006508;GO:0008152;GO:0019538;GO:0043170;GO:0044238;GO:0051603	GO:0005634;GO:0005737;GO:0032991;GO:0043226;GO:0043229;GO:0043231;GO:0043234;GO:0044464	IPR001353;IPR016050;IPR023333;IPR029055	Ntn_hydrolases_N;Proteasome_bsu_CS;Proteasome_sua/b;Proteasome_suB-type	ko03050			PS00854;PS51476	PROTEASOME_BETA_1;PROTEASOME_BETA_2	Proteasome subunit beta type-2-B	REACT_275043;REACT_283762;REACT_295391;REACT_301780;REACT_302317;REACT_305944;REACT_309046;REACT_318090;REACT_319658;REACT_327677;REACT_336812;REACT_340730			Arabidopsis thaliana	2	2	1	13.1	13.1	7.5	21.984	0	54719000	5	O24633	sp|O24633|PSB2B_ARATH;tr|F4JIF9|F4JIF9_ARATH
0	0	0	0	0	0	1909600	0	0	9246700	0	10300000	biological regulation;establishment of localization;establishment of protein localization;protein transport;regulation of biological process;regulation of catalytic activity;regulation of metabolic process;regulation of molecular function;transport	enzyme activator activity;enzyme regulator activity;GDP-dissociation inhibitor activity;GTPase activator activity;GTPase regulator activity;nucleoside-triphosphatase regulator activity;Rab GDP-dissociation inhibitor activity;small GTPase regulator activity	apoplast;cell junction;cell part;cell-cell junction;cytoplasmic part;cytosol;extracellular region;intracellular part;plasmodesma	biological regulation;establishment of localization;protein transport;transport	cell part;cytosol;extracellular region		GDI	ATGCAGT,MIR-217;BANDRES_RESPONSE_TO_CARMUSTIN_WITHOUT_MGMT_48HR_UP;BENPORATH_PROLIFERATION;BORCZUK_MALIGNANT_MESOTHELIOMA_UP;BYSTRYKH_HEMATOPOIESIS_STEM_CELL_AND_BRAIN_QTL_TRANS;CAGTATT,MIR-200B,MIR-200C,MIR-429;CELL_SURFACE;CHENG_RESPONSE_TO_NICKEL_ACETATE;chr10p15;CYTOPLASM;DACOSTA_UV_RESPONSE_VIA_ERCC3_UP;DE_YY1_TARGETS_DN;DIAZ_CHRONIC_MEYLOGENOUS_LEUKEMIA_UP;DOUGLAS_BMI1_TARGETS_UP;ENZYME_REG…	Completeproteome;GTPaseactivation;Referenceproteome	GO:0006810;GO:0015031;GO:0019222;GO:0045184;GO:0050789;GO:0050790;GO:0051234;GO:0065007;GO:0065009	GO:0005083;GO:0005092;GO:0005093;GO:0005096;GO:0008047;GO:0030234;GO:0030695;GO:0060589	GO:0005576;GO:0005829;GO:0005911;GO:0009506;GO:0030054;GO:0044424;GO:0044444;GO:0044464;GO:0048046	GO:0006810;GO:0015031;GO:0051234;GO:0065007	GO:0005576;GO:0005829;GO:0044464	IPR000806;IPR018203	GDP_dissociation_inhibitor;RabGDI		PR00891;PR00892	RABGDI;RABGDIREP			Guanosine nucleotide diphosphate dissociation inhibitor 2	REACT_332239			Arabidopsis thaliana	1	1	1	2.7	2.7	2.7	49.538	0	21457000	3	O24653	sp|O24653|GDI2_ARATH
0	0	0	10700000	0	0	0	0	0	16900000	21900000	18100000	biosynthetic process;cellular biosynthetic process;cellular component biogenesis;cellular component biogenesis at cellular level;cellular component organization or biogenesis;cellular component organization or biogenesis at cellular level;cellular macromolecule biosynthetic process;cellular macromolecule metabolic process;cellular metabolic process;cellular nitrogen compound metabolic process;cel…	structural constituent of ribosome;structural molecule activity	cell junction;cell part;cell-cell junction;chloroplast;cytoplasmic part;cytosol;cytosolic part;cytosolic ribosome;cytosolic small ribosomal subunit;intracellular membrane-bounded organelle;intracellular non-membrane-bounded organelle;intracellular organelle;intracellular organelle part;intracellular part;macromolecular complex;membrane;membrane-bounded organelle;non-membrane-bounded organelle;nuc…	biosynthetic process;cellular metabolic process;cellular nitrogen compound metabolic process;cellular process;macromolecule metabolic process;metabolic process;nitrogen compound metabolic process;nucleobase-containing compound metabolic process;primary metabolic process;protein metabolic process;ribosomal small subunit biogenesis;RNA metabolic process;RNA processing;rRNA processing;translation	cell part;cytosol;intracellular membrane-bounded organelle;intracellular non-membrane-bounded organelle;intracellular organelle;macromolecular complex;membrane;nucleolus;organelle;plasma membrane;plastid;ribonucleoprotein complex;ribosome;small ribosomal subunit	Insulin signaling pathway;mTOR signaling pathway;Ribosome	Ribosomal_S6e		Alternativesplicing;Completeproteome;Phosphoprotein;Referenceproteome;Ribonucleoprotein;Ribosomalprotein	GO:0006139;GO:0006364;GO:0006396;GO:0006412;GO:0006807;GO:0008152;GO:0009058;GO:0009059;GO:0009987;GO:0016070;GO:0016072;GO:0019538;GO:0022613;GO:0034470;GO:0034641;GO:0034645;GO:0034660;GO:0042274;GO:0043170;GO:0044085;GO:0044237;GO:0044238;GO:0044249;GO:0044260;GO:0044267;GO:0071840;GO:0071841;GO:0071843;GO:0090304	GO:0003735;GO:0005198	GO:0005730;GO:0005829;GO:0005840;GO:0005886;GO:0005911;GO:0009506;GO:0009507;GO:0009536;GO:0015935;GO:0016020;GO:0022626;GO:0022627;GO:0030054;GO:0030529;GO:0032991;GO:0043226;GO:0043227;GO:0043228;GO:0043229;GO:0043231;GO:0043232;GO:0044422;GO:0044424;GO:0044428;GO:0044444;GO:0044445;GO:0044446;GO:0044464	GO:0006139;GO:0006364;GO:0006396;GO:0006412;GO:0006807;GO:0008152;GO:0009058;GO:0009987;GO:0016070;GO:0019538;GO:0034641;GO:0042274;GO:0043170;GO:0044237;GO:0044238	GO:0005730;GO:0005829;GO:0005840;GO:0005886;GO:0009536;GO:0015935;GO:0016020;GO:0030529;GO:0032991;GO:0043226;GO:0043229;GO:0043231;GO:0043232;GO:0044464	IPR001377;IPR014401	Ribosomal_S6_euk;Ribosomal_S6e	ko03010;ko04150;ko04910					40S ribosomal protein S6-1	REACT_283587;REACT_284557;REACT_300607;REACT_301375;REACT_302829;REACT_304489;REACT_310661;REACT_312375;REACT_319752;REACT_325381;REACT_336162			Arabidopsis thaliana	3	1	1	13.6	6.4	6.4	28.367	0	93114000	6	O48549	sp|O48549|RS61_ARATH;tr|A8MS03|A8MS03_ARATH
0	0	0	0	0	0	0	0	0	9711700	24800000	6641600	amine metabolic process;amino acid activation;anatomical structure development;asparaginyl-tRNA aminoacylation;carboxylic acid metabolic process;cellular amine metabolic process;cellular amino acid metabolic process;cellular ketone metabolic process;cellular macromolecule metabolic process;cellular metabolic process;cellular nitrogen compound metabolic process;cellular process;developmental proce…	adenyl nucleotide binding;adenyl ribonucleotide binding;aminoacyl-tRNA ligase activity;asparagine-tRNA ligase activity;ATP binding;binding;catalytic activity;ligase activity;ligase activity, forming aminoacyl-tRNA and related compounds;ligase activity, forming carbon-oxygen bonds;nucleic acid binding;nucleotide binding;purine nucleotide binding;purine ribonucleoside triphosphate binding;purine ri…	cell part;chloroplast;chloroplast part;chloroplast stroma;cytoplasmic part;intracellular membrane-bounded organelle;intracellular organelle;intracellular organelle part;intracellular part;membrane-bounded organelle;mitochondrion;organelle;organelle part;plastid;plastid part;plastid stroma	amine metabolic process;anatomical structure development;cellular amino acid metabolic process;cellular ketone metabolic process;cellular metabolic process;cellular nitrogen compound metabolic process;cellular process;developmental process;macromolecule metabolic process;metabolic process;nitrogen compound metabolic process;nucleobase-containing compound metabolic process;organic acid metabolic p…	cell part;intracellular membrane-bounded organelle;intracellular organelle;mitochondrion;organelle;plastid	Aminoacyl-tRNA biosynthesis	tRNA_anti-codon;tRNA-synt_2		Aminoacyl-tRNAsynthetase;ATP-binding;Chloroplast;Completeproteome;Ligase;Mitochondrion;Nucleotide-binding;Plastid;Proteinbiosynthesis;Referenceproteome;Transitpeptide	GO:0003006;GO:0006082;GO:0006139;GO:0006399;GO:0006418;GO:0006421;GO:0006520;GO:0006807;GO:0008152;GO:0009308;GO:0009987;GO:0016070;GO:0019752;GO:0022414;GO:0032502;GO:0034641;GO:0034660;GO:0042180;GO:0043038;GO:0043039;GO:0043170;GO:0043436;GO:0044106;GO:0044237;GO:0044238;GO:0044260;GO:0044281;GO:0048481;GO:0048856;GO:0090304	GO:0000166;GO:0003676;GO:0003824;GO:0004812;GO:0004816;GO:0005488;GO:0005524;GO:0016874;GO:0016875;GO:0016876;GO:0017076;GO:0030554;GO:0032553;GO:0032555;GO:0032559;GO:0035639	GO:0005739;GO:0009507;GO:0009532;GO:0009536;GO:0009570;GO:0043226;GO:0043227;GO:0043229;GO:0043231;GO:0044422;GO:0044424;GO:0044434;GO:0044435;GO:0044444;GO:0044446;GO:0044464	GO:0006082;GO:0006139;GO:0006399;GO:0006418;GO:0006520;GO:0006807;GO:0008152;GO:0009308;GO:0009987;GO:0016070;GO:0032502;GO:0034641;GO:0042180;GO:0043170;GO:0044237;GO:0044238;GO:0044281;GO:0048856	GO:0005739;GO:0009536;GO:0043226;GO:0043229;GO:0043231;GO:0044464	IPR002312;IPR004364;IPR004365;IPR004522;IPR006195;IPR012340;IPR018150	aa-tRNA-synt_II;aa-tRNA-synt_II-like;aa-tRNA-synth_II;Asn-tRNA-ligase;Asp/Asn-tRNA-synth_IIb;NA-bd_OB_tRNA;NA-bd_OB-fold	ko00970	PR01042	TRNASYNTHASP	PS50862	AA_TRNA_LIGASE_II	Asparagine--tRNA ligase, chloroplastic/mitochondrial				Arabidopsis thaliana	1	1	1	2.6	2.6	2.6	63.698	0	41106000	3	O48593	sp|O48593|SYNO_ARATH
10600000	0	351000000	66700000	94100000	1640000000	0	0	2217900	40900000	50000000	25700000	amine biosynthetic process;amine metabolic process;biosynthetic process;cellular amine metabolic process;cellular biogenic amine biosynthetic process;cellular biogenic amine metabolic process;cellular biosynthetic process;cellular metabolic process;cellular nitrogen compound biosynthetic process;cellular nitrogen compound metabolic process;cellular process;metabolic process;nitrogen compound meta…	catalytic activity;spermidine synthase activity;transferase activity;transferase activity, transferring alkyl or aryl (other than methyl) groups	cell part;membrane;plasma membrane	amine metabolic process;biosynthetic process;cellular metabolic process;cellular nitrogen compound metabolic process;cellular process;metabolic process;nitrogen compound metabolic process	cell part;membrane;plasma membrane	Arginine and proline metabolism;beta-Alanine metabolism;Cysteine and methionine metabolism;Glutathione metabolism	Spermine_synth		Acetylation;Completeproteome;Polyaminebiosynthesis;Referenceproteome;Spermidinebiosynthesis;Transferase	GO:0006576;GO:0006595;GO:0006596;GO:0006807;GO:0008152;GO:0008216;GO:0008295;GO:0009058;GO:0009308;GO:0009309;GO:0009987;GO:0034641;GO:0042401;GO:0044106;GO:0044237;GO:0044249;GO:0044271	GO:0003824;GO:0004766;GO:0016740;GO:0016765	GO:0005886;GO:0016020;GO:0044464	GO:0006807;GO:0008152;GO:0009058;GO:0009308;GO:0009987;GO:0034641;GO:0044237	GO:0005886;GO:0016020;GO:0044464	IPR001045;IPR029063;IPR030373;IPR030374;IPR030668	PABS;PABS_CS;SAM-dependent_MTases;Spermi_synthase;Spermi_synthase_euk	ko00270;ko00330;ko00410;ko00480			PS01330;PS51006	PABS_1;PABS_2	Spermidine synthase 2	REACT_289191			Arabidopsis thaliana	9	9	5	33.2	33.2	20.6	37.14	0	3408000000	44	O48661	sp|O48661|SPD2_ARATH
0	0	0	0	0	0	0	0	0	16700000	7780400	7990900	alcohol metabolic process;aromatic compound biosynthetic process;biosynthetic process;callose deposition in cell wall;callose localization;carbohydrate biosynthetic process;carbohydrate metabolic process;carboxylic acid metabolic process;cell wall modification;cell wall organization;cell wall organization or biogenesis;cell wall thickening;cellular aromatic compound metabolic process;cellular bio…	catalytic activity;glucosyltransferase activity;quercetin 3-O-glucosyltransferase activity;quercetin 7-O-glucosyltransferase activity;thiohydroximate beta-D-glucosyltransferase activity;transferase activity;transferase activity, transferring glycosyl groups;transferase activity, transferring hexosyl groups;UDP-glucosyltransferase activity;UDP-glycosyltransferase activity	cell part;intracellular membrane-bounded organelle;intracellular organelle;intracellular part;membrane-bounded organelle;organelle	alcohol metabolic process;biosynthetic process;carbohydrate metabolic process;cell wall organization;cell wall organization or biogenesis;cellular aromatic compound metabolic process;cellular ketone metabolic process;cellular localization;cellular metabolic process;cellular process;localization;metabolic process;multi-organism process;organic acid metabolic process;primary metabolic process;respo…	cell part;intracellular membrane-bounded organelle;intracellular organelle;organelle	Glucosinolate biosynthesis;Tryptophan metabolism	UDPGT		Alternativesplicing;Completeproteome;Glycosyltransferase;Referenceproteome;Transferase	GO:0005975;GO:0005996;GO:0006063;GO:0006066;GO:0006082;GO:0006725;GO:0006790;GO:0006950;GO:0006952;GO:0008152;GO:0009058;GO:0009607;GO:0009617;GO:0009698;GO:0009699;GO:0009812;GO:0009813;GO:0009987;GO:0016051;GO:0016137;GO:0016138;GO:0016143;GO:0016144;GO:0019438;GO:0019585;GO:0019748;GO:0019752;GO:0019757;GO:0019758;GO:0019760;GO:0019761;GO:0032787;GO:0033036;GO:0033037;GO:0033554;GO:0034637;GO:…	GO:0003824;GO:0008194;GO:0016740;GO:0016757;GO:0016758;GO:0035251;GO:0046527;GO:0047251;GO:0080043;GO:0080044	GO:0043226;GO:0043227;GO:0043229;GO:0043231;GO:0044424;GO:0044464	GO:0005975;GO:0006066;GO:0006082;GO:0006725;GO:0006790;GO:0006950;GO:0008152;GO:0009058;GO:0009607;GO:0009987;GO:0019748;GO:0042180;GO:0044237;GO:0044238;GO:0044281;GO:0050896;GO:0051179;GO:0051641;GO:0051704;GO:0071554;GO:0071555	GO:0043226;GO:0043229;GO:0043231;GO:0044464	IPR002213	UDP_glucos_trans	ko00380;ko00966			PS00375	UDPGT	UDP-glycosyltransferase 74B1				Arabidopsis thaliana	2	2	2	5.9	5.9	5.9	51.002	0	32435000	4	O48676	sp|O48676|U74B1_ARATH;sp|O48676-2|U74B1_ARATH
0	0	0	0	0	0	0	0	0	0	99600000	0	cellular component organization;cellular component organization at cellular level;cellular component organization or biogenesis;cellular component organization or biogenesis at cellular level;cellular process;chloroplast accumulation movement;chloroplast avoidance movement;chloroplast organization;chloroplast relocation;establishment of localization;establishment of localization in cell;establish…		cell part;cytoplasmic part;cytosol;intracellular part;membrane;plasma membrane	cellular component organization;cellular process;establishment of localization;organelle organization;plastid organization	cell part;cytosol;membrane;plasma membrane		WEMBL		Coiledcoil;Completeproteome;Cytoplasm;Phosphoprotein;Referenceproteome	GO:0006996;GO:0009657;GO:0009658;GO:0009902;GO:0009903;GO:0009904;GO:0009987;GO:0016043;GO:0051234;GO:0051649;GO:0051656;GO:0051667;GO:0071840;GO:0071841;GO:0071842		GO:0005829;GO:0005886;GO:0016020;GO:0044424;GO:0044444;GO:0044464	GO:0006996;GO:0009657;GO:0009987;GO:0016043;GO:0051234	GO:0005829;GO:0005886;GO:0016020;GO:0044464	IPR008545	Web						Protein WEAK CHLOROPLAST MOVEMENT UNDER BLUE LIGHT 1				Arabidopsis thaliana	3	3	3	4.5	4.5	4.5	89.293	0	159180000	5	O48724	sp|O48724|WEB1_ARATH
0	0	0	0	0	0	0	0	0	14100000	0	14600000	biological regulation;cell redox homeostasis;cellular homeostasis;cellular macromolecule metabolic process;cellular metabolic process;cellular process;cellular protein metabolic process;cellular response to chemical stimulus;cellular response to oxidative stress;cellular response to stimulus;cellular response to stress;glycerol ether metabolic process;homeostatic process;macromolecule metabolic p…	catalytic activity;disulfide oxidoreductase activity;enzyme activator activity;enzyme inhibitor activity;enzyme regulator activity;oxidoreductase activity;oxidoreductase activity, acting on a sulfur group of donors;oxidoreductase activity, acting on a sulfur group of donors, disulfide as acceptor;protein disulfide oxidoreductase activity	apoplast;cell part;chloroplast;chloroplast envelope;chloroplast part;chloroplast stroma;cytoplasmic part;envelope;extracellular region;intracellular membrane-bounded organelle;intracellular organelle;intracellular organelle part;intracellular part;membrane-bounded organelle;organelle;organelle envelope;organelle part;plastid;plastid envelope;plastid part;plastid stroma;stromule;thylakoid	biological regulation;cellular homeostasis;cellular metabolic process;cellular process;glycerol ether metabolic process;homeostatic process;macromolecule metabolic process;metabolic process;primary metabolic process;protein folding;protein metabolic process;response to abiotic stimulus;response to chemical stimulus;response to oxidative stress;response to stimulus;response to stress;small molecul…	cell part;extracellular region;intracellular membrane-bounded organelle;intracellular organelle;organelle;plastid;thylakoid		Thioredoxin		Chloroplast;Completeproteome;Disulfidebond;Electrontransport;Plastid;Redox-activecenter;Referenceproteome;Transitpeptide;Transport	GO:0000103;GO:0006109;GO:0006457;GO:0006662;GO:0006790;GO:0006950;GO:0006979;GO:0008152;GO:0009266;GO:0009409;GO:0009628;GO:0009987;GO:0018904;GO:0019222;GO:0019538;GO:0019725;GO:0033554;GO:0034599;GO:0042221;GO:0042592;GO:0043085;GO:0043086;GO:0043170;GO:0044092;GO:0044093;GO:0044237;GO:0044238;GO:0044260;GO:0044267;GO:0044281;GO:0045454;GO:0050789;GO:0050790;GO:0050794;GO:0050896;GO:0051716;GO:…	GO:0003824;GO:0004857;GO:0008047;GO:0015035;GO:0015036;GO:0016491;GO:0016667;GO:0016671;GO:0030234	GO:0005576;GO:0009507;GO:0009526;GO:0009532;GO:0009536;GO:0009570;GO:0009579;GO:0009941;GO:0010319;GO:0031967;GO:0031975;GO:0043226;GO:0043227;GO:0043229;GO:0043231;GO:0044422;GO:0044424;GO:0044434;GO:0044435;GO:0044444;GO:0044446;GO:0044464;GO:0048046	GO:0006457;GO:0006662;GO:0006790;GO:0006950;GO:0006979;GO:0008152;GO:0009628;GO:0009987;GO:0019538;GO:0019725;GO:0042221;GO:0042592;GO:0043170;GO:0044237;GO:0044238;GO:0044281;GO:0050896;GO:0065007	GO:0005576;GO:0009536;GO:0009579;GO:0043226;GO:0043229;GO:0043231;GO:0044464	IPR005746;IPR012336;IPR013766;IPR017937	Thioredoxin;Thioredoxin_CS;Thioredoxin_domain;Thioredoxin-like_fold				PS00194;PS51352	THIOREDOXIN_1;THIOREDOXIN_2	Thioredoxin M1, chloroplastic				Arabidopsis thaliana	2	2	2	14	14	14	19.664	0	88717000	6	O48737	sp|O48737|TRXM1_ARATH
0	0	142000000	37700000	2726100	902000000	0	0	0	10500000	42100000	4854400		catalytic activity;oxidoreductase activity;oxidoreductase activity, acting on the CH-CH group of donors;oxidoreductase activity, acting on the CH-CH group of donors, NAD or NADP as acceptor;protochlorophyllide reductase activity				Porphyrin and chlorophyll metabolism	adh_short		Completeproteome;Referenceproteome		GO:0003824;GO:0016491;GO:0016627;GO:0016628;GO:0016630				IPR002198;IPR002347;IPR005979;IPR016040	DH_sc/Rdtase_SDR;Glc/ribitol_DH;NAD(P)-bd_dom;Prochl_reduct	ko00860	PR00081	GDHRDH							Arabidopsis thaliana	12	9	9	33.3	29.6	29.6	43.625	0	1478400000	45	F4I2F8	tr|F4I2F8|F4I2F8_ARATH;sp|O48741|PORC_ARATH
0	0	0	0	0	0	0	0	0	15700000	31600000	26800000	aromatic compound biosynthetic process;biological regulation;biosynthetic process;carotenoid biosynthetic process;carotenoid metabolic process;cellular aromatic compound metabolic process;cellular biosynthetic process;cellular lipid metabolic process;cellular metabolic process;cellular nitrogen compound biosynthetic process;cellular nitrogen compound metabolic process;cellular process;cellular re…	binding;catalytic activity;cation binding;heme binding;heme oxygenase (decyclizing) activity;ion binding;iron ion binding;metal ion binding;oxidoreductase activity;oxidoreductase activity, acting on paired donors, with incorporation or reduction of molecular oxygen;tetrapyrrole binding;transition metal ion binding	cell part;chloroplast;cytoplasmic part;intracellular membrane-bounded organelle;intracellular organelle;intracellular part;membrane-bounded organelle;organelle;plastid	biological regulation;biosynthetic process;cellular aromatic compound metabolic process;cellular lipid metabolic process;cellular metabolic process;cellular nitrogen compound metabolic process;cellular process;cofactor metabolic process;heterocycle metabolic process;lipid metabolic process;metabolic process;nitrogen compound metabolic process;photosynthesis;pigment metabolic process;primary metab…	cell part;intracellular membrane-bounded organelle;intracellular organelle;organelle;plastid		Heme_oxygenase		Alternativesplicing;Chloroplast;Completeproteome;Heme;Iron;Metal-binding;Oxidoreductase;Photosynthesis;Plastid;Referenceproteome;Transitpeptide	GO:0006629;GO:0006720;GO:0006721;GO:0006725;GO:0006778;GO:0006788;GO:0006807;GO:0007165;GO:0008152;GO:0008299;GO:0008610;GO:0009058;GO:0009314;GO:0009411;GO:0009416;GO:0009628;GO:0009698;GO:0009699;GO:0009812;GO:0009813;GO:0009987;GO:0010019;GO:0010024;GO:0010075;GO:0010225;GO:0015979;GO:0016108;GO:0016109;GO:0016114;GO:0016116;GO:0016117;GO:0018130;GO:0019438;GO:0019748;GO:0033013;GO:0033014;GO:…	GO:0003824;GO:0004392;GO:0005488;GO:0005506;GO:0016491;GO:0016705;GO:0020037;GO:0043167;GO:0043169;GO:0046872;GO:0046906;GO:0046914	GO:0009507;GO:0009536;GO:0043226;GO:0043227;GO:0043229;GO:0043231;GO:0044424;GO:0044444;GO:0044464	GO:0006629;GO:0006725;GO:0006807;GO:0007165;GO:0008152;GO:0009058;GO:0009628;GO:0009987;GO:0015979;GO:0019748;GO:0034641;GO:0042440;GO:0044237;GO:0044238;GO:0044255;GO:0046483;GO:0050896;GO:0051186;GO:0065007	GO:0009536;GO:0043226;GO:0043229;GO:0043231;GO:0044464	IPR016053;IPR016084;IPR016951	Haem_Oase_decyc_pln;Haem_Oase-like;Haem_Oase-like_multi-hlx						Heme oxygenase 1, chloroplastic				Arabidopsis thaliana	5	5	5	18.8	18.8	18.8	32.691	0	104220000	9	O48782	sp|O48782|HMOX1_ARATH;sp|O48782-2|HMOX1_ARATH;sp|Q9C9L4-2|HMOX3_ARATH;sp|Q9C9L4|HMOX3_ARATH
34400000	0	0	2760000000	149000000	0	0	0	0	284000000	139000000	85800000	biological regulation;regulation of biological process;regulation of catabolic process;regulation of macromolecule metabolic process;regulation of metabolic process;regulation of primary metabolic process;regulation of protein catabolic process;regulation of protein metabolic process	enzyme regulator activity	cell part;cytoplasmic part;cytosol;intracellular part;macromolecular complex;proteasome complex;protein complex	biological regulation	cell part;cytosol;macromolecular complex;proteasome complex;protein complex	Proteasome	PC_rep		Acetylation;Completeproteome;Isopeptidebond;Phosphoprotein;Proteasome;Referenceproteome;Repeat;Ublconjugation	GO:0009894;GO:0019222;GO:0042176;GO:0050789;GO:0051246;GO:0060255;GO:0065007;GO:0080090	GO:0030234	GO:0000502;GO:0005829;GO:0032991;GO:0043234;GO:0044424;GO:0044444;GO:0044464	GO:0065007	GO:0000502;GO:0005829;GO:0032991;GO:0043234;GO:0044464	IPR002015;IPR011989;IPR016024;IPR016642	26S_Psome_Rpn2;ARM-like;ARM-type_fold;Proteasome/cyclosome_rpt	ko03050					26S proteasome non-ATPase regulatory subunit 1 homolog A	REACT_275043;REACT_283762;REACT_295391;REACT_301780;REACT_302317;REACT_305944;REACT_309046;REACT_318090;REACT_319658;REACT_327677;REACT_336812;REACT_340730			Arabidopsis thaliana	21	21	10	27.8	27.8	12.5	108.98	0	4165100000	89	O48844	sp|O48844|PSD1A_ARATH
0	0	0	0	0	0	0	0	0	10200000	6119700	5589000	biosynthetic process;cell communication;cellular biosynthetic process;cellular lipid metabolic process;cellular metabolic process;cellular process;cellular response to external stimulus;cellular response to extracellular stimulus;cellular response to nutrient levels;cellular response to phosphate starvation;cellular response to starvation;cellular response to stimulus;cellular response to stress;…	binding;catalytic activity;cation binding;coenzyme binding;cofactor binding;hydrolase activity;hydrolase activity, acting on carbon-sulfur bonds;ion binding;metal ion binding;sulfotransferase activity;transferase activity;transferase activity, transferring sulfur-containing groups;transition metal ion binding;UDPsulfoquinovose synthase activity;zinc ion binding	cell part;chloroplast;cytoplasmic part;intracellular membrane-bounded organelle;intracellular organelle;intracellular part;membrane-bounded organelle;organelle;plastid	biosynthetic process;cell communication;cellular lipid metabolic process;cellular metabolic process;cellular process;lipid metabolic process;metabolic process;primary metabolic process;response to external stimulus;response to extracellular stimulus;response to starvation;response to stimulus;response to stress	cell part;intracellular membrane-bounded organelle;intracellular organelle;organelle;plastid	Amino sugar and nucleotide sugar metabolism;Glycerolipid metabolism	Epimerase		3D-structure;Chloroplast;Completeproteome;Hydrolase;NAD;Plastid;Referenceproteome;Transitpeptide	GO:0006629;GO:0006643;GO:0006664;GO:0006950;GO:0007154;GO:0008152;GO:0008610;GO:0009058;GO:0009247;GO:0009267;GO:0009605;GO:0009987;GO:0009991;GO:0016036;GO:0031667;GO:0031668;GO:0031669;GO:0033554;GO:0042594;GO:0044237;GO:0044238;GO:0044249;GO:0044255;GO:0046467;GO:0050896;GO:0051716;GO:0071496	GO:0003824;GO:0005488;GO:0008146;GO:0008270;GO:0016740;GO:0016782;GO:0016787;GO:0043167;GO:0043169;GO:0046507;GO:0046508;GO:0046872;GO:0046914;GO:0048037;GO:0050662	GO:0009507;GO:0009536;GO:0043226;GO:0043227;GO:0043229;GO:0043231;GO:0044424;GO:0044444;GO:0044464	GO:0006629;GO:0006950;GO:0007154;GO:0008152;GO:0009058;GO:0009605;GO:0009987;GO:0009991;GO:0042594;GO:0044237;GO:0044238;GO:0044255;GO:0050896	GO:0009536;GO:0043226;GO:0043229;GO:0043231;GO:0044464	IPR001509;IPR016040	Epimerase_deHydtase_N;NAD(P)-bd_dom	ko00520;ko00561					UDP-sulfoquinovose synthase, chloroplastic				Arabidopsis thaliana	2	2	2	5	5	5	53.113	0	28882000	4	O48917	sp|O48917|SQD1_ARATH
0	0	0	215000000	129000000	0	0	0	0	0	0	0	biological regulation;cellular component assembly;cellular component assembly at cellular level;cellular component organization;cellular component organization at cellular level;cellular component organization or biogenesis;cellular component organization or biogenesis at cellular level;cellular macromolecular complex assembly;cellular macromolecular complex subunit organization;cellular process;…	binding;nucleic acid binding;RNA binding;translation factor activity, nucleic acid binding;translation initiation factor activity	cell part;cytoplasmic part;cytosol;eukaryotic 43S preinitiation complex;eukaryotic 48S preinitiation complex;eukaryotic translation initiation factor 3 complex;intracellular membrane-bounded organelle;intracellular organelle;intracellular part;macromolecular complex;membrane-bounded organelle;nucleus;organelle;protein complex;ribonucleoprotein complex;translation preinitiation complex	biological regulation;cellular component assembly;cellular component organization;cellular macromolecular complex assembly;cellular process;macromolecular complex assembly;regulation of translation;ribonucleoprotein complex assembly	cell part;cytosol;intracellular membrane-bounded organelle;intracellular organelle;macromolecular complex;nucleus;organelle;protein complex;ribonucleoprotein complex	RNA transport	eIF-3c_N;PCI		Completeproteome;Cytoplasm;Initiationfactor;Phosphoprotein;Proteinbiosynthesis;Referenceproteome	GO:0001731;GO:0006417;GO:0006446;GO:0009889;GO:0009987;GO:0010468;GO:0010556;GO:0010608;GO:0016043;GO:0019222;GO:0022607;GO:0022618;GO:0031323;GO:0031326;GO:0032268;GO:0034621;GO:0034622;GO:0043933;GO:0050789;GO:0050794;GO:0051246;GO:0060255;GO:0065003;GO:0065007;GO:0071826;GO:0071840;GO:0071841;GO:0071842;GO:0071844;GO:0080090;GO:2000112	GO:0003676;GO:0003723;GO:0003743;GO:0005488;GO:0008135	GO:0005634;GO:0005829;GO:0005852;GO:0016282;GO:0030529;GO:0032991;GO:0033290;GO:0043226;GO:0043227;GO:0043229;GO:0043231;GO:0043234;GO:0044424;GO:0044444;GO:0044464;GO:0070993	GO:0006417;GO:0009987;GO:0016043;GO:0022607;GO:0022618;GO:0034622;GO:0065003;GO:0065007	GO:0005634;GO:0005829;GO:0030529;GO:0032991;GO:0043226;GO:0043229;GO:0043231;GO:0043234;GO:0044464	IPR000717;IPR008905;IPR011991;IPR027516	EIF3C;EIF3C_N_dom;PCI_dom;WHTH_DNA-bd_dom	ko03013					Eukaryotic translation initiation factor 3 subunit C	REACT_302829;REACT_310661;REACT_312375;REACT_325381	SM00088	PINT	Arabidopsis thaliana	8	8	8	11.7	11.7	11.7	102.95	0	530120000	22	O49160	sp|O49160|EIF3C_ARATH;tr|F4J1N5|F4J1N5_ARATH
0	0	0	0	0	0	0	0	0	14000000	0	0		carboxyvinyl-carboxyphosphonate phosphorylmutase activity;catalytic activity;phosphotransferase activity, for other substituted phosphate groups;transferase activity;transferase activity, transferring phosphorus-containing groups	cell part;chloroplast;chloroplast part;chloroplast stroma;cytoplasmic part;intracellular membrane-bounded organelle;intracellular organelle;intracellular organelle part;intracellular part;membrane-bounded organelle;organelle;organelle part;plastid;plastid part;plastid stroma		cell part;intracellular membrane-bounded organelle;intracellular organelle;organelle;plastid				Chloroplast;Completeproteome;Plastid;Referenceproteome;Transferase;Transitpeptide		GO:0003824;GO:0008807;GO:0016740;GO:0016772;GO:0016780	GO:0009507;GO:0009532;GO:0009536;GO:0009570;GO:0043226;GO:0043227;GO:0043229;GO:0043231;GO:0044422;GO:0044424;GO:0044434;GO:0044435;GO:0044444;GO:0044446;GO:0044464		GO:0009536;GO:0043226;GO:0043229;GO:0043231;GO:0044464	IPR015813;IPR018523	Isocitrate_lyase_ph_CS;Pyrv/PenolPyrv_Kinase-like_dom				PS00161	ISOCITRATE_LYASE	Carboxyvinyl-carboxyphosphonate phosphorylmutase, chloroplastic				Arabidopsis thaliana	2	2	2	7.1	7.1	7.1	36.565	0	17428000	2	O49290	sp|O49290|CPPM_ARATH
0	0	0	0	0	0	0	0	0	0	6076700	0	cellular metabolic process;cellular process;metabolic process;photosynthesis	binding;calcium ion binding;cation binding;ion binding;metal ion binding	cell part;chloroplast;chloroplast part;chloroplast stroma;chloroplast thylakoid;chloroplast thylakoid lumen;cytoplasmic part;extrinsic to membrane;intracellular membrane-bounded organelle;intracellular organelle;intracellular organelle part;intracellular part;macromolecular complex;membrane part;membrane-bounded organelle;organelle;organelle part;organelle subcompartment;oxygen evolving complex;p…	cellular metabolic process;cellular process;metabolic process;photosynthesis	cell part;intracellular membrane-bounded organelle;intracellular organelle;macromolecular complex;organelle;plastid;protein complex;thylakoid		PsbP		Chloroplast;Completeproteome;Directproteinsequencing;Plastid;Referenceproteome;Thylakoid;Transitpeptide	GO:0008152;GO:0009987;GO:0015979;GO:0044237	GO:0005488;GO:0005509;GO:0043167;GO:0043169;GO:0046872	GO:0009507;GO:0009532;GO:0009534;GO:0009536;GO:0009543;GO:0009570;GO:0009579;GO:0009654;GO:0019898;GO:0031976;GO:0031977;GO:0031978;GO:0031984;GO:0032991;GO:0043226;GO:0043227;GO:0043229;GO:0043231;GO:0043234;GO:0044422;GO:0044424;GO:0044425;GO:0044434;GO:0044435;GO:0044436;GO:0044444;GO:0044446;GO:0044464	GO:0008152;GO:0009987;GO:0015979;GO:0044237	GO:0009536;GO:0009579;GO:0032991;GO:0043226;GO:0043229;GO:0043231;GO:0043234;GO:0044464	IPR002683;IPR016123	Mog1/PsbP_a/b/a-sand;PSII_PsbP						PsbP domain-containing protein 4, chloroplastic				Arabidopsis thaliana	1	1	1	4.6	4.6	4.6	28.501	0	15965000	2	O49292	sp|O49292|PPD4_ARATH
0	0	0	0	0	0	0	0	0	39700000	61200000	8498000	alcohol catabolic process;alcohol metabolic process;biosynthetic process;carbohydrate biosynthetic process;carbohydrate catabolic process;carbohydrate metabolic process;catabolic process;cellular biosynthetic process;cellular carbohydrate biosynthetic process;cellular carbohydrate catabolic process;cellular carbohydrate metabolic process;cellular glucan metabolic process;cellular macromolecule bi…	binding;catalytic activity;cation binding;intramolecular transferase activity;intramolecular transferase activity, phosphotransferases;ion binding;isomerase activity;magnesium ion binding;metal ion binding;phosphoglucomutase activity	cell part;chloroplast;cytoplasm;cytoplasmic part;cytosol;intracellular membrane-bounded organelle;intracellular organelle;intracellular part;membrane;membrane-bounded organelle;nucleus;organelle;plasma membrane;plastid	alcohol metabolic process;biosynthetic process;carbohydrate metabolic process;catabolic process;cellular metabolic process;cellular process;energy reserve metabolic process;generation of precursor metabolites and energy;macromolecule metabolic process;metabolic process;polysaccharide metabolic process;primary metabolic process;response to chemical stimulus;response to stimulus;small molecule meta…	cell part;cytoplasm;cytosol;intracellular membrane-bounded organelle;intracellular organelle;membrane;nucleus;organelle;plasma membrane;plastid	Amino sugar and nucleotide sugar metabolism;Galactose metabolism;Glycolysis / Gluconeogenesis;Pentose phosphate pathway;Purine metabolism;Starch and sucrose metabolism;Streptomycin biosynthesis	PGM_PMM_I;PGM_PMM_II;PGM_PMM_III;PGM_PMM_IV		Carbohydratemetabolism;Completeproteome;Cytoplasm;Glucosemetabolism;Isomerase;Magnesium;Metal-binding;Phosphoprotein;Referenceproteome	GO:0000271;GO:0005975;GO:0005976;GO:0005977;GO:0005978;GO:0005996;GO:0006006;GO:0006012;GO:0006066;GO:0006073;GO:0006091;GO:0006112;GO:0008152;GO:0009056;GO:0009058;GO:0009059;GO:0009250;GO:0009987;GO:0010035;GO:0010038;GO:0015980;GO:0016051;GO:0016052;GO:0019318;GO:0019320;GO:0019388;GO:0033692;GO:0034637;GO:0034645;GO:0042221;GO:0043170;GO:0044042;GO:0044237;GO:0044238;GO:0044249;GO:0044260;GO:…	GO:0000287;GO:0003824;GO:0004614;GO:0005488;GO:0016853;GO:0016866;GO:0016868;GO:0043167;GO:0043169;GO:0046872	GO:0005634;GO:0005737;GO:0005829;GO:0005886;GO:0009507;GO:0009536;GO:0016020;GO:0043226;GO:0043227;GO:0043229;GO:0043231;GO:0044424;GO:0044444;GO:0044464	GO:0005975;GO:0005976;GO:0006066;GO:0006091;GO:0006112;GO:0008152;GO:0009056;GO:0009058;GO:0009987;GO:0042221;GO:0043170;GO:0044237;GO:0044238;GO:0044281;GO:0050896	GO:0005634;GO:0005737;GO:0005829;GO:0005886;GO:0009536;GO:0016020;GO:0043226;GO:0043229;GO:0043231;GO:0044464	IPR005841;IPR005843;IPR005844;IPR005845;IPR005846;IPR016055;IPR016066	A-D-PHexomutase_a/b/a-I;A-D-PHexomutase_a/b/a-I/II/III;A-D-PHexomutase_a/b/a-II;A-D-PHexomutase_a/b/a-III;A-D-PHexomutase_C;A-D-PHexomutase_CS;Alpha-D-phosphohexomutase_SF	ko00010;ko00030;ko00052;ko00230;ko00500;ko00520;ko00521	PR00509	PGMPMM	PS00710	PGM_PMM	Probable phosphoglucomutase, cytoplasmic 1	REACT_281178;REACT_305065;REACT_353817			Arabidopsis thaliana	12	4	4	26.8	10.8	10.8	63.17	0	153350000	8	O49299	sp|O49299|PGMC1_ARATH
0	0	0	35200000	0	13900000	0	0	0	166000000	153000000	132000000	amine biosynthetic process;amine metabolic process;biosynthetic process;carboxylic acid biosynthetic process;carboxylic acid metabolic process;cellular amine metabolic process;cellular amino acid biosynthetic process;cellular amino acid metabolic process;cellular biosynthetic process;cellular ketone metabolic process;cellular metabolic process;cellular nitrogen compound biosynthetic process;cellu…	adenyl nucleotide binding;adenyl ribonucleotide binding;amine binding;amino acid binding;ATP binding;binding;carboxylic acid binding;catalytic activity;coenzyme binding;cofactor binding;NAD binding;nucleotide binding;oxidoreductase activity;oxidoreductase activity, acting on CH-OH group of donors;oxidoreductase activity, acting on the CH-OH group of donors, NAD or NADP as acceptor;phosphoglycerat…	cell part;chloroplast;chloroplast part;chloroplast stroma;cytoplasmic part;intracellular membrane-bounded organelle;intracellular organelle;intracellular organelle part;intracellular part;membrane;membrane-bounded organelle;mitochondrion;organelle;organelle part;plastid;plastid part;plastid stroma	amine metabolic process;biosynthetic process;cellular amino acid metabolic process;cellular ketone metabolic process;cellular metabolic process;cellular nitrogen compound metabolic process;cellular process;developmental process;embryo development;metabolic process;multicellular organismal development;multicellular organismal process;nitrogen compound metabolic process;organic acid metabolic proce…	cell part;intracellular membrane-bounded organelle;intracellular organelle;membrane;mitochondrion;organelle;plastid	Glycine, serine and threonine metabolism;Methane metabolism	2-Hacid_dh;2-Hacid_dh_C;ACT		Chloroplast;Completeproteome;NAD;Oxidoreductase;Plastid;Referenceproteome;Transitpeptide	GO:0003006;GO:0006082;GO:0006520;GO:0006563;GO:0006564;GO:0006807;GO:0007275;GO:0008152;GO:0008652;GO:0009058;GO:0009069;GO:0009070;GO:0009308;GO:0009309;GO:0009555;GO:0009561;GO:0009790;GO:0009793;GO:0009987;GO:0016053;GO:0019752;GO:0022414;GO:0032501;GO:0032502;GO:0034641;GO:0042180;GO:0043436;GO:0044106;GO:0044237;GO:0044238;GO:0044249;GO:0044271;GO:0044281;GO:0044283;GO:0046394;GO:0048229	GO:0000166;GO:0003824;GO:0004617;GO:0005488;GO:0005524;GO:0016491;GO:0016597;GO:0016614;GO:0016616;GO:0017076;GO:0030554;GO:0031406;GO:0032553;GO:0032555;GO:0032559;GO:0035639;GO:0043176;GO:0048037;GO:0050662;GO:0051287	GO:0005739;GO:0009507;GO:0009532;GO:0009536;GO:0009570;GO:0016020;GO:0043226;GO:0043227;GO:0043229;GO:0043231;GO:0044422;GO:0044424;GO:0044434;GO:0044435;GO:0044444;GO:0044446;GO:0044464	GO:0006082;GO:0006520;GO:0006807;GO:0007275;GO:0008152;GO:0009058;GO:0009308;GO:0009790;GO:0009987;GO:0032501;GO:0032502;GO:0034641;GO:0042180;GO:0044237;GO:0044238;GO:0044281	GO:0005739;GO:0009536;GO:0016020;GO:0043226;GO:0043229;GO:0043231;GO:0044464	IPR002912;IPR006139;IPR006140;IPR006236;IPR016040;IPR029009;IPR029752;IPR029753	ACT_dom;ASB_dom;D-isomer_2_OHA_DH_cat_dom;D-isomer_DH_CS;D-isomer_DH_CS1;D-isomer_DH_NAD-bd;NAD(P)-bd_dom;PGDH	ko00260;ko00680			PS00065;PS00670;PS00671;PS51671	ACT;D_2_HYDROXYACID_DH_1;D_2_HYDROXYACID_DH_2;D_2_HYDROXYACID_DH_3	D-3-phosphoglycerate dehydrogenase 1, chloroplastic	REACT_278470			Arabidopsis thaliana	7	7	6	12.6	12.6	11.1	63.324	0	798380000	31	O49485	sp|O49485|SERA1_ARATH;sp|O04130|SERA2_ARATH;sp|O04130-2|SERA2_ARATH
0	0	0	0	0	0	0	0	0	10400000	15600000	11900000	biological regulation;cellular process;cellular response to stimulus;establishment of localization;establishment of localization in cell;establishment of protein localization;intracellular protein transport;intracellular signal transduction;intracellular transport;metabolic process;protein transport;Rab protein signal transduction;Ras protein signal transduction;regulation of biological process;r…	binding;catalytic activity;GTP binding;GTPase activity;guanyl nucleotide binding;guanyl ribonucleotide binding;hydrolase activity;hydrolase activity, acting on acid anhydrides;hydrolase activity, acting on acid anhydrides, in phosphorus-containing anhydrides;nucleoside-triphosphatase activity;nucleotide binding;purine nucleotide binding;purine ribonucleoside triphosphate binding;purine ribonucleo…	cell part;cytoplasmic part;endosome;intracellular membrane-bounded organelle;intracellular organelle;intracellular part;membrane;membrane-bounded organelle;organelle;plasma membrane	biological regulation;cellular process;establishment of localization;metabolic process;protein transport;response to stimulus;signal transduction;transport	cell part;endosome;intracellular membrane-bounded organelle;intracellular organelle;membrane;organelle;plasma membrane		Ras		Cellmembrane;Completeproteome;GTP-binding;Lipoprotein;Membrane;Nucleotide-binding;Prenylation;Proteintransport;Referenceproteome;Transport	GO:0006810;GO:0006886;GO:0007165;GO:0007264;GO:0007265;GO:0008152;GO:0009987;GO:0015031;GO:0032482;GO:0035556;GO:0045184;GO:0046907;GO:0050789;GO:0050794;GO:0050896;GO:0051234;GO:0051649;GO:0051716;GO:0065007	GO:0000166;GO:0003824;GO:0003924;GO:0005488;GO:0005525;GO:0016462;GO:0016787;GO:0016817;GO:0016818;GO:0017076;GO:0017111;GO:0019001;GO:0032553;GO:0032555;GO:0032561;GO:0035639	GO:0005768;GO:0005886;GO:0016020;GO:0043226;GO:0043227;GO:0043229;GO:0043231;GO:0044424;GO:0044444;GO:0044464	GO:0006810;GO:0007165;GO:0008152;GO:0009987;GO:0015031;GO:0050896;GO:0051234;GO:0065007	GO:0005768;GO:0005886;GO:0016020;GO:0043226;GO:0043229;GO:0043231;GO:0044464	IPR001806;IPR003579;IPR005225;IPR027417	P-loop_NTPase;Small_GTPase;Small_GTPase_Rab_type;Small_GTP-bd_dom		PR00449	RASTRNSFRMNG	PS51419	RAB	Ras-related protein RABA1e		SM00175	RAB	Arabidopsis thaliana	2	2	1	9.7	9.7	5.1	24.33	0	1061000000	4	O49513	sp|O49513|RAA1E_ARATH;sp|Q9LNW1|RAA2B_ARATH;sp|Q9FIF9|RAA2D_ARATH;sp|Q96283|RAA2C_ARATH;sp|Q1PEX3|RAA1H_ARATH
0	0	0	0	0	0	0	0	0	0	0	0		binding;catalytic activity;cofactor binding;pyridoxal phosphate binding;vitamin B6 binding;vitamin binding				Sulfur relay system;Thiamine metabolism	Aminotran_5	AMINE_METABOLIC_PROCESS;AMINO_ACID_AND_DERIVATIVE_METABOLIC_PROCESS;AMINO_ACID_METABOLIC_PROCESS;BENPORATH_MYC_MAX_TARGETS;BENPORATH_NANOG_TARGETS;BIOPOLYMER_METABOLIC_PROCESS;BIOPOLYMER_MODIFICATION;BONOME_OVARIAN_CANCER_SURVIVAL_OPTIMAL_DEBULKING;BRUINS_UVC_RESPONSE_LATE;CARBOXYLIC_ACID_METABOLIC_PROCESS;CELLULAR_COMPONENT_ASSEMBLY;CELLULAR_MACROMOLECULE_METABOLIC_PROCESS;CELLULAR_PROTEIN_METAB…	Completeproteome;Referenceproteome		GO:0003824;GO:0005488;GO:0019842;GO:0030170;GO:0048037;GO:0070279				IPR000192;IPR015421;IPR015422;IPR015424;IPR016454	Aminotrans_V_dom;Cysteine_dSase;PyrdxlP-dep_Trfase;PyrdxlP-dep_Trfase_major_sub1;PyrdxlP-dep_Trfase_major_sub2	ko00730;ko04122									Arabidopsis thaliana	2	2	2	8.9	8.9	8.9	36.127	0	30944000	1	A8MSF1	tr|A8MSF1|A8MSF1_ARATH;sp|O49543|MNIF1_ARATH
0	0	10000000	0	0	498000000	0	0	0	6459200	0	0	cellular macromolecule metabolic process;cellular metabolic process;cellular process;cellular protein metabolic process;dephosphorylation;macromolecule metabolic process;macromolecule modification;metabolic process;phosphate-containing compound metabolic process;phosphorus metabolic process;phosphorylation;primary metabolic process;protein metabolic process;protein modification process;protein ph…	adenyl nucleotide binding;adenyl ribonucleotide binding;ATP binding;binding;catalytic activity;hydrolase activity;hydrolase activity, acting on ester bonds;kinase activity;nucleotide binding;phosphatase activity;phosphoprotein phosphatase activity;phosphoric ester hydrolase activity;phosphotransferase activity, alcohol group as acceptor;phosphotransferase activity, phosphate group as acceptor;pro…	cell part;chloroplast;chloroplast part;chloroplast stroma;cytoplasmic part;intracellular membrane-bounded organelle;intracellular organelle;intracellular organelle part;intracellular part;membrane-bounded organelle;organelle;organelle part;plastid;plastid part;plastid stroma	cellular metabolic process;cellular process;macromolecule metabolic process;macromolecule modification;metabolic process;phosphorus metabolic process;primary metabolic process;protein metabolic process;protein modification process;protein phosphorylation	cell part;intracellular membrane-bounded organelle;intracellular organelle;organelle;plastid		Kinase-PPPase	chr8q11;DETECTION_OF_ABIOTIC_STIMULUS;DETECTION_OF_EXTERNAL_STIMULUS;DETECTION_OF_STIMULUS;DETECTION_OF_STIMULUS_INVOLVED_IN_SENSORY_PERCEPTION;GGATTA_V$PITX2_Q2;GSE13229_MATURE_VS_INTMATURE_NKCELL_UP;GSE13485_CTRL_VS_DAY3_YF17D_VACCINE_PBMC_UP;GSE13485_PRE_VS_POST_YF17D_VACCINATION_PBMC_UP;GSE14308_TH2_VS_NATURAL_TREG_DN;GSE14769_UNSTIM_VS_20MIN_LPS_BMDM_DN;GSE17721_0.5H_VS_24H_POLYIC_BMDM_UP;GS…	Alternativesplicing;Chloroplast;Completeproteome;Kinase;Nucleotide-binding;Plastid;Referenceproteome;Serine/threonine-proteinkinase;Transferase;Transitpeptide	GO:0006464;GO:0006468;GO:0006793;GO:0006796;GO:0008152;GO:0009987;GO:0016310;GO:0016311;GO:0019538;GO:0043170;GO:0043412;GO:0044237;GO:0044238;GO:0044260;GO:0044267	GO:0000166;GO:0003824;GO:0004672;GO:0004674;GO:0004721;GO:0005488;GO:0005524;GO:0016301;GO:0016740;GO:0016772;GO:0016773;GO:0016776;GO:0016787;GO:0016788;GO:0016791;GO:0017076;GO:0030554;GO:0032553;GO:0032555;GO:0032559;GO:0035639;GO:0042578	GO:0009507;GO:0009532;GO:0009536;GO:0009570;GO:0043226;GO:0043227;GO:0043229;GO:0043231;GO:0044422;GO:0044424;GO:0044434;GO:0044435;GO:0044444;GO:0044446;GO:0044464	GO:0006464;GO:0006468;GO:0006793;GO:0008152;GO:0009987;GO:0019538;GO:0043170;GO:0043412;GO:0044237;GO:0044238	GO:0009536;GO:0043226;GO:0043229;GO:0043231;GO:0044464	IPR005177;IPR017409;IPR026565	Kinase-pyrophosphorylase;PPDK_reg;Pyrv_Pi_dikinase_reg_chlpt						Pyruvate, phosphate dikinase regulatory protein 1, chloroplastic				Arabidopsis thaliana	7	7	7	21.3	21.3	21.3	43.683	0	607090000	14	O49562	sp|O49562|PDRP1_ARATH;sp|O49562-2|PDRP1_ARATH;sp|Q9MAC9|PDRP2_ARATH
0	0	0	0	0	0	0	0	0	7633600	5601900	0	abscisic acid mediated signaling pathway;biological regulation;cellular process;cellular response to abscisic acid stimulus;cellular response to chemical stimulus;cellular response to endogenous stimulus;cellular response to hormone stimulus;cellular response to organic substance;cellular response to stimulus;hormone-mediated signaling pathway;regulation of biological process;regulation of cataly…	abscisic acid binding;binding;carboxylic acid binding;hormone binding;identical protein binding;isoprenoid binding;lipid binding;monocarboxylic acid binding;protein binding;protein dimerization activity;protein homodimerization activity;receptor activity	cell part;cytoplasm;intracellular membrane-bounded organelle;intracellular organelle;intracellular part;membrane-bounded organelle;nucleus;organelle	biological regulation;cellular process;response to chemical stimulus;response to endogenous stimulus;response to stimulus;signal transduction	cell part;cytoplasm;intracellular membrane-bounded organelle;intracellular organelle;nucleus;organelle	Plant hormone signal transduction	Polyketide_cyc		3D-structure;Abscisicacidsignalingpathway;Completeproteome;Cytoplasm;Nucleus;Receptor;Referenceproteome	GO:0007165;GO:0009719;GO:0009725;GO:0009737;GO:0009738;GO:0009755;GO:0009987;GO:0010033;GO:0010921;GO:0019220;GO:0019222;GO:0031323;GO:0032870;GO:0035303;GO:0042221;GO:0043666;GO:0050789;GO:0050790;GO:0050794;GO:0050896;GO:0051174;GO:0051336;GO:0051716;GO:0065007;GO:0065009;GO:0070887;GO:0071215;GO:0071310;GO:0071495;GO:0080163	GO:0004872;GO:0005488;GO:0005515;GO:0008289;GO:0010427;GO:0019840;GO:0031406;GO:0033293;GO:0042562;GO:0042802;GO:0042803;GO:0046983	GO:0005634;GO:0005737;GO:0043226;GO:0043227;GO:0043229;GO:0043231;GO:0044424;GO:0044464	GO:0007165;GO:0009719;GO:0009987;GO:0042221;GO:0050896;GO:0065007	GO:0005634;GO:0005737;GO:0043226;GO:0043229;GO:0043231;GO:0044464	IPR005031;IPR023393	Polyket_cyc;START-like_dom	ko04075					Abscisic acid receptor PYR1				Arabidopsis thaliana	2	2	2	9.9	9.9	9.9	21.575	0	36384000	4	O49686	sp|O49686|PYR1_ARATH
1980000000	2980000000	710000000	3680000000	6070000000	1280000000	1100000000	816000000	637000000	3130000000	3060000000	2200000000	response to abiotic stimulus;response to cadmium ion;response to chemical stimulus;response to inorganic substance;response to metal ion;response to osmotic stress;response to salt stress;response to stimulus;response to stress;response to zinc ion	5-methyltetrahydrofolate-dependent methyltransferase activity;5-methyltetrahydropteroyltriglutamate-homocysteine S-methyltransferase activity;5-methyltetrahydropteroyltri-L-glutamate-dependent methyltransferase activity;binding;catalytic activity;cation binding;copper ion binding;ion binding;metal ion binding;methionine synthase activity;methyltransferase activity;S-methyltransferase activity;tra…	apoplast;cell junction;cell part;cell-cell junction;chloroplast;chloroplast part;chloroplast stroma;cytoplasmic part;cytosol;extracellular region;intracellular membrane-bounded organelle;intracellular organelle;intracellular organelle part;intracellular part;membrane;membrane-bounded organelle;microbody;organelle;organelle membrane;organelle part;peroxisome;plasma membrane;plasmodesma;plastid;pla…	response to abiotic stimulus;response to chemical stimulus;response to osmotic stress;response to stimulus;response to stress	cell part;cytosol;extracellular region;intracellular membrane-bounded organelle;intracellular organelle;membrane;microbody;organelle;peroxisome;plasma membrane;plastid	Cysteine and methionine metabolism;Selenocompound metabolism	Meth_synt_1;Meth_synt_2		3D-structure;Amino-acidbiosynthesis;Completeproteome;Cytoplasm;Isopeptidebond;Metal-binding;Methioninebiosynthesis;Methyltransferase;Referenceproteome;Transferase;Ublconjugation;Zinc	GO:0006950;GO:0006970;GO:0009628;GO:0009651;GO:0010035;GO:0010038;GO:0010043;GO:0042221;GO:0046686;GO:0050896	GO:0003824;GO:0003871;GO:0005488;GO:0005507;GO:0008168;GO:0008172;GO:0008270;GO:0008705;GO:0016740;GO:0016741;GO:0042084;GO:0042085;GO:0043167;GO:0043169;GO:0046872;GO:0046914	GO:0005576;GO:0005774;GO:0005777;GO:0005829;GO:0005886;GO:0005911;GO:0009506;GO:0009507;GO:0009532;GO:0009536;GO:0009570;GO:0016020;GO:0030054;GO:0031090;GO:0042579;GO:0043226;GO:0043227;GO:0043229;GO:0043231;GO:0044422;GO:0044424;GO:0044434;GO:0044435;GO:0044437;GO:0044444;GO:0044446;GO:0044464;GO:0048046	GO:0006950;GO:0006970;GO:0009628;GO:0042221;GO:0050896	GO:0005576;GO:0005777;GO:0005829;GO:0005886;GO:0009536;GO:0016020;GO:0042579;GO:0043226;GO:0043229;GO:0043231;GO:0044464	IPR002629;IPR006276;IPR013215	Cbl-indep_Met_Synth_N;Cobalamin-indep_Met_synthase;Met_Synth_C/arc	ko00270;ko00450					5-methyltetrahydropteroyltriglutamate--homocysteine methyltransferase 1				Arabidopsis thaliana	28	28	15	41.3	41.3	24.3	84.356	0	43628000000	562	O50008	sp|O50008|METE1_ARATH;sp|Q0WNZ5|METE3_ARATH;sp|O22824|FH2_ARATH
0	0	86000000	0	0	651000000	0	0	0	0	10100000	0	amide biosynthetic process;amine biosynthetic process;amine metabolic process;arginine biosynthetic process;arginine biosynthetic process via ornithine;arginine metabolic process;biosynthetic process;carboxylic acid biosynthetic process;carboxylic acid metabolic process;cellular amide metabolic process;cellular amine metabolic process;cellular amino acid biosynthetic process;cellular amino acid m…	amine binding;amino acid binding;binding;carboxyl- or carbamoyltransferase activity;carboxylic acid binding;catalytic activity;ornithine carbamoyltransferase activity;transferase activity;transferase activity, transferring one-carbon groups	cell part;chloroplast;chloroplast part;chloroplast stroma;cytoplasmic part;intracellular membrane-bounded organelle;intracellular organelle;intracellular organelle part;intracellular part;membrane-bounded organelle;organelle;organelle part;plastid;plastid part;plastid stroma	amine metabolic process;biosynthetic process;cellular amide metabolic process;cellular amino acid metabolic process;cellular ketone metabolic process;cellular metabolic process;cellular nitrogen compound metabolic process;cellular process;metabolic process;nitrogen compound metabolic process;nitrogen cycle metabolic process;organic acid metabolic process;primary metabolic process;small molecule m…	cell part;intracellular membrane-bounded organelle;intracellular organelle;organelle;plastid	Arginine and proline metabolism	OTCace;OTCace_N	AACTTT_UNKNOWN;ACEVEDO_NORMAL_TISSUE_ADJACENT_TO_LIVER_TUMOR_DN;AFFAR_YY1_TARGETS_DN;BROWNE_HCMV_INFECTION_30MIN_DN;CHIANG_LIVER_CANCER_SUBCLASS_PROLIFERATION_DN;chrxp21;CTTTGA_V$LEF1_Q2;FEVR_CTNNB1_TARGETS_DN;GATAAGR_V$GATA_C;GSE1460_DP_THYMOCYTE_VS_THYMIC_STROMAL_CELL_DN;GSE17721_0.5H_VS_12H_POLYIC_BMDM_UP;GSE17721_0.5H_VS_4H_POLYIC_BMDM_UP;GSE17721_CTRL_VS_POLYIC_1H_BMDM_DN;GSE17721_CTRL_VS_PO…	Amino-acidbiosynthesis;Argininebiosynthesis;Chloroplast;Completeproteome;Plastid;Referenceproteome;Transferase;Transitpeptide	GO:0000050;GO:0006082;GO:0006520;GO:0006525;GO:0006526;GO:0006591;GO:0006807;GO:0008152;GO:0008652;GO:0009058;GO:0009064;GO:0009084;GO:0009308;GO:0009309;GO:0009987;GO:0016053;GO:0019627;GO:0019752;GO:0034641;GO:0042180;GO:0042450;GO:0043436;GO:0043603;GO:0043604;GO:0044106;GO:0044237;GO:0044238;GO:0044249;GO:0044271;GO:0044281;GO:0044283;GO:0046394;GO:0071941	GO:0003824;GO:0004585;GO:0005488;GO:0016597;GO:0016740;GO:0016741;GO:0016743;GO:0031406;GO:0043176	GO:0009507;GO:0009532;GO:0009536;GO:0009570;GO:0043226;GO:0043227;GO:0043229;GO:0043231;GO:0044422;GO:0044424;GO:0044434;GO:0044435;GO:0044444;GO:0044446;GO:0044464	GO:0006082;GO:0006520;GO:0006807;GO:0008152;GO:0009058;GO:0009308;GO:0009987;GO:0034641;GO:0042180;GO:0043603;GO:0044237;GO:0044238;GO:0044281;GO:0071941	GO:0009536;GO:0043226;GO:0043229;GO:0043231;GO:0044464	IPR002292;IPR006130;IPR006131;IPR006132;IPR024904	Asp/Orn_carbamoyltranf_P-bd;Asp/Orn_carbamoylTrfase;Asp_carbamoyltransf_Asp/Orn-bd;Orn/put_carbamltrans;OTCase_ArgI	ko00330	PR00100;PR00102	AOTCASE;OTCASE			Ornithine carbamoyltransferase, chloroplastic	REACT_296225			Arabidopsis thaliana	6	6	6	22.4	22.4	22.4	41.002	0	788410000	12	O50039	sp|O50039|OTC_ARATH
0	0	0	0	0	0	0	0	0	12700000	12100000	0	biological regulation;defense response;macromolecule metabolic process;metabolic process;positive regulation of biological process;positive regulation of cell death;positive regulation of cellular process;positive regulation of programmed cell death;primary metabolic process;protein autoprocessing;protein maturation;protein metabolic process;protein processing;regulation of biological process;reg…	binding;catalytic activity;cysteine-type endopeptidase activity;cysteine-type peptidase activity;endopeptidase activity;hydrolase activity;identical protein binding;peptidase activity;peptidase activity, acting on L-amino acid peptides;protein binding	cell junction;cell part;cell-cell junction;cytoplasm;cytoplasmic part;cytosol;intracellular part;membrane;plasma membrane;plasmodesma	biological regulation;macromolecule metabolic process;metabolic process;primary metabolic process;protein maturation;protein metabolic process;response to stimulus;response to stress	cell part;cytoplasm;cytosol;membrane;plasma membrane		Peptidase_C14		Autocatalyticcleavage;Completeproteome;Cytoplasm;Hydrolase;Plantdefense;Protease;Referenceproteome;S-nitrosylation;Thiolprotease	GO:0006950;GO:0006952;GO:0008152;GO:0010941;GO:0010942;GO:0016485;GO:0016540;GO:0019538;GO:0043067;GO:0043068;GO:0043170;GO:0044238;GO:0048518;GO:0048522;GO:0050789;GO:0050794;GO:0050896;GO:0051604;GO:0065007	GO:0003824;GO:0004175;GO:0004197;GO:0005488;GO:0005515;GO:0008233;GO:0008234;GO:0016787;GO:0042802;GO:0070011	GO:0005737;GO:0005829;GO:0005886;GO:0005911;GO:0009506;GO:0016020;GO:0030054;GO:0044424;GO:0044444;GO:0044464	GO:0006950;GO:0008152;GO:0019538;GO:0043170;GO:0044238;GO:0050896;GO:0051604;GO:0065007	GO:0005737;GO:0005829;GO:0005886;GO:0016020;GO:0044464	IPR011600;IPR029030	Caspase-like_dom;Pept_C14_caspase						Metacaspase-4;Metacaspase-4 subunit p10;Metacaspase-4 subunit p20				Arabidopsis thaliana	2	2	2	6.7	6.7	6.7	45.483	0	51842000	5	O64517	sp|O64517|MCA4_ARATH;sp|O64518|MCA5_ARATH
0	0	40900000	0	0	511000000	0	0	0	18100000	7744300	20400000	developmental process;developmental process involved in reproduction;embryo development;embryo development ending in seed dormancy;reproductive process	3-mercaptopyruvate sulfurtransferase activity;catalytic activity;sulfurtransferase activity;thiosulfate sulfurtransferase activity;transferase activity;transferase activity, transferring sulfur-containing groups	cell part;chloroplast;cytoplasmic part;intracellular membrane-bounded organelle;intracellular organelle;intracellular part;membrane-bounded organelle;mitochondrion;organelle;plastid	developmental process;embryo development	cell part;intracellular membrane-bounded organelle;intracellular organelle;mitochondrion;organelle;plastid	Cysteine and methionine metabolism;Sulfur relay system	Rhodanese		Alternativesplicing;Completeproteome;Mitochondrion;Pyruvate;Referenceproteome;Repeat;Transferase;Transitpeptide	GO:0003006;GO:0009790;GO:0009793;GO:0022414;GO:0032502	GO:0003824;GO:0004792;GO:0016740;GO:0016782;GO:0016783;GO:0016784	GO:0005739;GO:0009507;GO:0009536;GO:0043226;GO:0043227;GO:0043229;GO:0043231;GO:0044424;GO:0044444;GO:0044464	GO:0009790;GO:0032502	GO:0005739;GO:0009536;GO:0043226;GO:0043229;GO:0043231;GO:0044464	IPR001307;IPR001763	Rhodanese-like_dom;Thiosulphate_STrfase_CS	ko00270;ko04122			PS00683;PS50206	RHODANESE_2;RHODANESE_3	Thiosulfate/3-mercaptopyruvate sulfurtransferase 1, mitochondrial		SM00450	RHOD	Arabidopsis thaliana	6	6	6	24.2	24.2	24.2	35.628	0	874470000	27	O64530	sp|O64530-2|STR1_ARATH;sp|O64530|STR1_ARATH;tr|A8MR47|A8MR47_ARATH
0	0	75000000	0	0	449000000	2546800	0	0	7948400	13900000	7630700	alcohol catabolic process;alcohol metabolic process;anatomical structure development;carbohydrate catabolic process;carbohydrate metabolic process;catabolic process;cellular carbohydrate catabolic process;cellular carbohydrate metabolic process;cellular metabolic process;cellular process;developmental process;developmental process involved in reproduction;generation of precursor metabolites and e…	binding;catalytic activity;cation binding;ion binding;metal ion binding;oxidoreductase activity;oxidoreductase activity, acting on the aldehyde or oxo group of donors;oxidoreductase activity, acting on the aldehyde or oxo group of donors, disulfide as acceptor;pyruvate dehydrogenase (acetyl-transferring) activity;pyruvate dehydrogenase activity;transition metal ion binding;zinc ion binding	cell part;chloroplast;chloroplast envelope;chloroplast part;cytoplasmic part;envelope;intracellular membrane-bounded organelle;intracellular organelle;intracellular organelle part;intracellular part;membrane-bounded organelle;organelle;organelle envelope;organelle part;plastid;plastid envelope;plastid part	alcohol metabolic process;anatomical structure development;carbohydrate metabolic process;catabolic process;cellular metabolic process;cellular process;developmental process;generation of precursor metabolites and energy;metabolic process;primary metabolic process;small molecule metabolic process	cell part;intracellular membrane-bounded organelle;intracellular organelle;organelle;plastid	Butanoate metabolism;Citrate cycle (TCA cycle);Glycolysis / Gluconeogenesis;Pyruvate metabolism;Valine, leucine and isoleucine biosynthesis	Transket_pyr;Transketolase_C		Chloroplast;Completeproteome;Glycolysis;Oxidoreductase;Plastid;Pyruvate;Referenceproteome;Thiaminepyrophosphate;Transitpeptide	GO:0003006;GO:0005975;GO:0005996;GO:0006006;GO:0006007;GO:0006066;GO:0006091;GO:0006096;GO:0008152;GO:0009056;GO:0009987;GO:0016052;GO:0019318;GO:0019320;GO:0022414;GO:0032502;GO:0035295;GO:0044237;GO:0044238;GO:0044262;GO:0044275;GO:0044281;GO:0044282;GO:0046164;GO:0046365;GO:0048856;GO:0048868	GO:0003824;GO:0004738;GO:0004739;GO:0005488;GO:0008270;GO:0016491;GO:0016624;GO:0016903;GO:0043167;GO:0043169;GO:0046872;GO:0046914	GO:0009507;GO:0009526;GO:0009536;GO:0009941;GO:0031967;GO:0031975;GO:0043226;GO:0043227;GO:0043229;GO:0043231;GO:0044422;GO:0044424;GO:0044434;GO:0044435;GO:0044444;GO:0044446;GO:0044464	GO:0005975;GO:0006066;GO:0006091;GO:0008152;GO:0009056;GO:0009987;GO:0032502;GO:0044237;GO:0044238;GO:0044281;GO:0048856	GO:0009536;GO:0043226;GO:0043229;GO:0043231;GO:0044464	IPR005475;IPR005476;IPR009014;IPR029061	THDP-binding;Transketo_C/Pyr-ferredox_oxred;Transketolase_C;Transketolase-like_Pyr-bd	ko00010;ko00020;ko00290;ko00620;ko00650					Pyruvate dehydrogenase E1 component subunit beta-3, chloroplastic		SM00861	Transket_pyr	Arabidopsis thaliana	2	2	1	6.2	6.2	3.7	44.015	0	616090000	12	O64688	sp|O64688|ODPB3_ARATH
0	0	0	0	0	0	0	0	0	0	0	0	biological regulation;metabolic process;nitrogen compound metabolic process;positive regulation of catalytic activity;positive regulation of metalloenzyme activity;positive regulation of molecular function;regulation of biological process;regulation of catalytic activity;regulation of metabolic process;regulation of metalloenzyme activity;regulation of molecular function	binding;catalytic activity;cation binding;GTP binding;GTPase activity;guanyl nucleotide binding;guanyl ribonucleotide binding;hydrolase activity;hydrolase activity, acting on acid anhydrides;hydrolase activity, acting on acid anhydrides, in phosphorus-containing anhydrides;ion binding;metal ion binding;nickel ion binding;nucleoside-triphosphatase activity;nucleotide binding;purine nucleotide bind…		biological regulation;metabolic process;nitrogen compound metabolic process			cobW		Alternativesplicing;Chaperone;Completeproteome;GTP-binding;Nickelinsertion;Nucleotide-binding;Referenceproteome	GO:0006807;GO:0008152;GO:0019222;GO:0043085;GO:0044093;GO:0048552;GO:0048554;GO:0050789;GO:0050790;GO:0065007;GO:0065009	GO:0000166;GO:0003824;GO:0003924;GO:0005488;GO:0005525;GO:0016151;GO:0016462;GO:0016787;GO:0016817;GO:0016818;GO:0017076;GO:0017111;GO:0019001;GO:0032553;GO:0032555;GO:0032561;GO:0035639;GO:0043167;GO:0043169;GO:0046872;GO:0046914		GO:0006807;GO:0008152;GO:0065007		IPR003495;IPR004400;IPR027417	CobW/HypB/UreG_dom;P-loop_NTPase;UreG						Urease accessory protein G				Arabidopsis thaliana	2	2	2	9.1	9.1	9.1	30.082	0	25336000	2	O64700	sp|O64700|UREG_ARATH;tr|F4IHW4|F4IHW4_ARATH
0	0	0	0	0	286000000	0	0	0	0	0	0		adenyl nucleotide binding;adenyl ribonucleotide binding;ATP binding;binding;catalytic activity;kinase activity;nucleotide binding;phosphotransferase activity, alcohol group as acceptor;protein kinase activity;protein serine/threonine kinase activity;purine nucleotide binding;purine ribonucleoside triphosphate binding;purine ribonucleotide binding;ribonucleotide binding;transferase activity;transf…	cell part;chloroplast;cytoplasmic part;cytosol;intracellular membrane-bounded organelle;intracellular organelle;intracellular part;membrane-bounded organelle;organelle;plastid		cell part;cytosol;intracellular membrane-bounded organelle;intracellular organelle;organelle;plastid	Adherens junction;Circadian rhythm - plant;Measles;Ribosome biogenesis in eukaryotes;Tight junction;Wnt signaling pathway	Pkinase		ATP-binding;Chloroplast;Completeproteome;Kinase;Nucleotide-binding;Plastid;Referenceproteome;Serine/threonine-proteinkinase;Transferase;Transitpeptide		GO:0000166;GO:0003824;GO:0004672;GO:0004674;GO:0005488;GO:0005524;GO:0016301;GO:0016740;GO:0016772;GO:0016773;GO:0017076;GO:0030554;GO:0032553;GO:0032555;GO:0032559;GO:0035639	GO:0005829;GO:0009507;GO:0009536;GO:0043226;GO:0043227;GO:0043229;GO:0043231;GO:0044424;GO:0044444;GO:0044464		GO:0005829;GO:0009536;GO:0043226;GO:0043229;GO:0043231;GO:0044464	IPR000719;IPR002290;IPR008271;IPR011009;IPR017441	Kinase-like_dom;Prot_kinase_dom;Protein_kinase_ATP_BS;Ser/Thr_dual-sp_kinase;Ser/Thr_kinase_AS	ko03008;ko04310;ko04520;ko04530;ko04712;ko05162			PS00107;PS00108;PS50011	PROTEIN_KINASE_ATP;PROTEIN_KINASE_DOM;PROTEIN_KINASE_ST	Casein kinase II subunit alpha, chloroplastic	REACT_292681	SM00220	S_TKc	Arabidopsis thaliana	3	3	2	9	9	6	50.236	0	401540000	7	O64816	sp|O64816|CSK2P_ARATH;sp|Q08467-4|CSK21_ARATH
0	0	12700000	0	0	7195900	0	0	0	0	0	0	biosynthetic process;cellular biosynthetic process;cellular metabolic process;cellular nitrogen compound biosynthetic process;cellular nitrogen compound metabolic process;cellular process;metabolic process;nitrogen compound metabolic process;nucleobase-containing compound biosynthetic process;nucleobase-containing compound metabolic process;nucleobase-containing small molecule metabolic process;n…	binding;catalytic activity;cation binding;diphosphotransferase activity;ion binding;kinase activity;magnesium ion binding;metal ion binding;ribose phosphate diphosphokinase activity;transferase activity;transferase activity, transferring phosphorus-containing groups		biosynthetic process;cellular metabolic process;cellular nitrogen compound metabolic process;cellular process;metabolic process;nitrogen compound metabolic process;nucleobase-containing compound metabolic process;nucleobase-containing small molecule metabolic process;nucleotide metabolic process;primary metabolic process;small molecule metabolic process		Pentose phosphate pathway;Purine metabolism	Pribosyl_synth;Pribosyltran_N		Completeproteome;Kinase;Referenceproteome;Transferase	GO:0006139;GO:0006753;GO:0006807;GO:0008152;GO:0009058;GO:0009117;GO:0009123;GO:0009124;GO:0009156;GO:0009161;GO:0009165;GO:0009259;GO:0009260;GO:0009987;GO:0034641;GO:0034654;GO:0044237;GO:0044238;GO:0044249;GO:0044271;GO:0044281;GO:0055086	GO:0000287;GO:0003824;GO:0004749;GO:0005488;GO:0016301;GO:0016740;GO:0016772;GO:0016778;GO:0043167;GO:0043169;GO:0046872		GO:0006139;GO:0006807;GO:0008152;GO:0009058;GO:0009117;GO:0009987;GO:0034641;GO:0044237;GO:0044238;GO:0044281;GO:0055086		IPR000842;IPR005946;IPR029057;IPR029099	PRib_PP_synth_CS;Pribosyltran_N;PRTase-like;Rib-P_diPkinase	ko00030;ko00230			PS00114	PRPP_SYNTHASE					Arabidopsis thaliana	2	2	2	6.1	6.1	6.1	42.496	0	19850000	2	A8MQM3	tr|A8MQM3|A8MQM3_ARATH;sp|O64888|KPRS5_ARATH;tr|F4IJW3|F4IJW3_ARATH;sp|Q42581-2|KPRS1_ARATH;sp|Q42581|KPRS1_ARATH
0	0	0	18800000	0	0	0	0	0	37500000	0	0	auxin mediated signaling pathway;biological regulation;biosynthetic process;cellular biosynthetic process;cellular metabolic process;cellular nitrogen compound biosynthetic process;cellular nitrogen compound metabolic process;cellular process;cellular response to auxin stimulus;cellular response to chemical stimulus;cellular response to endogenous stimulus;cellular response to hormone stimulus;ce…	adenyl nucleotide binding;adenyl ribonucleotide binding;ATP binding;binding;catalytic activity;cation binding;ion binding;kinase activity;metal ion binding;nucleobase-containing compound kinase activity;nucleoside diphosphate kinase activity;nucleotide binding;phosphotransferase activity, phosphate group as acceptor;purine nucleotide binding;purine ribonucleoside triphosphate binding;purine ribon…	cell part;chloroplast;chloroplast envelope;chloroplast part;chloroplast stroma;cytoplasm;cytoplasmic part;cytosol;envelope;intracellular membrane-bounded organelle;intracellular organelle;intracellular organelle part;intracellular part;membrane-bounded organelle;mitochondrion;nucleus;organelle;organelle envelope;organelle part;plastid;plastid envelope;plastid part;plastid stroma;thylakoid	biological regulation;biosynthetic process;cellular metabolic process;cellular nitrogen compound metabolic process;cellular process;detection of stimulus;heterocycle metabolic process;metabolic process;nitrogen compound metabolic process;nucleobase-containing compound metabolic process;nucleobase-containing small molecule metabolic process;nucleoside metabolic process;nucleotide metabolic process…	cell part;cytoplasm;cytosol;intracellular membrane-bounded organelle;intracellular organelle;mitochondrion;nucleus;organelle;plastid;thylakoid	Purine metabolism;Pyrimidine metabolism	NDK		3D-structure;ATP-binding;Chloroplast;Completeproteome;Kinase;Magnesium;Metal-binding;Nucleotide-binding;Nucleotidemetabolism;Phosphoprotein;Plastid;Referenceproteome;Transferase;Transitpeptide	GO:0000302;GO:0006139;GO:0006163;GO:0006164;GO:0006183;GO:0006213;GO:0006220;GO:0006221;GO:0006228;GO:0006241;GO:0006753;GO:0006807;GO:0006950;GO:0006979;GO:0007165;GO:0007602;GO:0008152;GO:0009058;GO:0009116;GO:0009117;GO:0009119;GO:0009141;GO:0009142;GO:0009144;GO:0009145;GO:0009147;GO:0009148;GO:0009150;GO:0009152;GO:0009165;GO:0009199;GO:0009201;GO:0009205;GO:0009206;GO:0009208;GO:0009209;GO:…	GO:0000166;GO:0003824;GO:0004550;GO:0005488;GO:0005524;GO:0016301;GO:0016740;GO:0016772;GO:0016776;GO:0017076;GO:0019205;GO:0030554;GO:0032553;GO:0032555;GO:0032559;GO:0035639;GO:0043167;GO:0043169;GO:0046872	GO:0005634;GO:0005737;GO:0005739;GO:0005829;GO:0009507;GO:0009526;GO:0009532;GO:0009536;GO:0009570;GO:0009579;GO:0009941;GO:0031967;GO:0031975;GO:0043226;GO:0043227;GO:0043229;GO:0043231;GO:0044422;GO:0044424;GO:0044434;GO:0044435;GO:0044444;GO:0044446;GO:0044464	GO:0006139;GO:0006807;GO:0006950;GO:0006979;GO:0007165;GO:0008152;GO:0009058;GO:0009116;GO:0009117;GO:0009605;GO:0009628;GO:0009719;GO:0009987;GO:0034641;GO:0042221;GO:0044237;GO:0044238;GO:0044281;GO:0046483;GO:0050896;GO:0051606;GO:0055086;GO:0065007	GO:0005634;GO:0005737;GO:0005739;GO:0005829;GO:0009536;GO:0009579;GO:0043226;GO:0043229;GO:0043231;GO:0044464	IPR001564;IPR023005	Nucleoside_diP_kinase;Nucleoside_diP_kinase_AS	ko00230;ko00240	PR01243	NUCDPKINASE	PS00469	NDP_KINASES	Nucleoside diphosphate kinase II, chloroplastic		SM00562	NDK	Arabidopsis thaliana	2	2	2	11.3	11.3	11.3	25.55	0	131020000	6	O64903	sp|O64903|NDK2_ARATH
0	0	0	0	0	0	0	0	0	0	10700000	46800000	biosynthetic process;carboxylic acid biosynthetic process;carboxylic acid catabolic process;carboxylic acid metabolic process;catabolic process;cellular biosynthetic process;cellular catabolic process;cellular ketone metabolic process;cellular lipid catabolic process;cellular lipid metabolic process;cellular metabolic process;cellular process;fatty acid beta-oxidation;fatty acid biosynthetic proc…	acyl-CoA dehydrogenase activity;acyl-CoA oxidase activity;binding;catalytic activity;coenzyme binding;cofactor binding;flavin adenine dinucleotide binding;oxidoreductase activity;oxidoreductase activity, acting on the CH-CH group of donors;oxidoreductase activity, acting on the CH-CH group of donors, oxygen as acceptor	cell junction;cell part;cell-cell junction;cytoplasmic part;intracellular membrane-bounded organelle;intracellular organelle;intracellular part;membrane-bounded organelle;microbody;organelle;peroxisome;plasmodesma	biosynthetic process;catabolic process;cellular ketone metabolic process;cellular lipid metabolic process;cellular metabolic process;cellular process;lipid metabolic process;metabolic process;multi-organism process;organic acid metabolic process;primary metabolic process;response to biotic stimulus;response to chemical stimulus;response to stimulus;response to stress;small molecule metabolic proc…	cell part;intracellular membrane-bounded organelle;intracellular organelle;microbody;organelle;peroxisome	alpha-Linolenic acid metabolism;Biosynthesis of unsaturated fatty acids;Fatty acid metabolism;Peroxisome;PPAR signaling pathway	ACOX;Acyl-CoA_dh_M;Acyl-CoA_ox_N		3D-structure;Alternativesplicing;Completeproteome;Disulfidebond;FAD;Fattyacidmetabolism;Flavoprotein;Lipidmetabolism;Oxidoreductase;Peroxisome;Referenceproteome	GO:0001676;GO:0006082;GO:0006629;GO:0006631;GO:0006633;GO:0006635;GO:0006950;GO:0008152;GO:0008610;GO:0009056;GO:0009058;GO:0009062;GO:0009607;GO:0009611;GO:0009620;GO:0009694;GO:0009695;GO:0009987;GO:0010035;GO:0010038;GO:0016042;GO:0016053;GO:0016054;GO:0019395;GO:0019752;GO:0030258;GO:0031407;GO:0031408;GO:0032787;GO:0034440;GO:0042180;GO:0042221;GO:0043436;GO:0044237;GO:0044238;GO:0044242;GO:…	GO:0003824;GO:0003995;GO:0003997;GO:0005488;GO:0016491;GO:0016627;GO:0016634;GO:0048037;GO:0050660;GO:0050662	GO:0005777;GO:0005911;GO:0009506;GO:0030054;GO:0042579;GO:0043226;GO:0043227;GO:0043229;GO:0043231;GO:0044424;GO:0044444;GO:0044464	GO:0006082;GO:0006629;GO:0006950;GO:0008152;GO:0009056;GO:0009058;GO:0009607;GO:0009987;GO:0042180;GO:0042221;GO:0044237;GO:0044238;GO:0044255;GO:0044281;GO:0050896;GO:0051704	GO:0005777;GO:0042579;GO:0043226;GO:0043229;GO:0043231;GO:0044464	IPR002655;IPR006091;IPR009075;IPR009100;IPR012258;IPR013786;IPR029320	AcylCo_DH/oxidase_C;AcylCoA_DH/ox_N;AcylCoA_DH/oxidase_NM_dom;Acyl-CoA_ox_N;Acyl-CoA_Oxase/DH_cen-dom;Acyl-CoA_oxidase;Acyl-CoA_oxidase_C	ko00071;ko00592;ko01040;ko03320;ko04146					Peroxisomal acyl-coenzyme A oxidase 1	REACT_280791;REACT_309242;REACT_344015;REACT_348018			Arabidopsis thaliana	2	2	2	6.3	6.3	6.3	74.301	0	76293000	4	O65202	sp|O65202|ACOX1_ARATH;tr|F4JMK8|F4JMK8_ARATH
0	0	0	0	0	0	0	0	0	52600000	77700000	44600000	carbohydrate catabolic process;carbohydrate metabolic process;catabolic process;macromolecule catabolic process;macromolecule metabolic process;metabolic process;polysaccharide catabolic process;polysaccharide metabolic process;primary metabolic process	amylase activity;beta-amylase activity;catalytic activity;hydrolase activity;hydrolase activity, acting on glycosyl bonds;hydrolase activity, hydrolyzing O-glycosyl compounds	cell part;chloroplast;chloroplast part;chloroplast stroma;cytoplasmic part;intracellular membrane-bounded organelle;intracellular organelle;intracellular organelle part;intracellular part;membrane-bounded organelle;organelle;organelle part;plastid;plastid part;plastid stroma	carbohydrate metabolic process;catabolic process;macromolecule metabolic process;metabolic process;polysaccharide metabolic process;primary metabolic process	cell part;intracellular membrane-bounded organelle;intracellular organelle;organelle;plastid		Glyco_hydro_14		Carbohydratemetabolism;Chloroplast;Completeproteome;Glycosidase;Hydrolase;Plastid;Polysaccharidedegradation;Referenceproteome;Transitpeptide	GO:0000272;GO:0005975;GO:0005976;GO:0008152;GO:0009056;GO:0009057;GO:0016052;GO:0043170;GO:0044238	GO:0003824;GO:0004553;GO:0016160;GO:0016161;GO:0016787;GO:0016798	GO:0009507;GO:0009532;GO:0009536;GO:0009570;GO:0043226;GO:0043227;GO:0043229;GO:0043231;GO:0044422;GO:0044424;GO:0044434;GO:0044435;GO:0044444;GO:0044446;GO:0044464	GO:0005975;GO:0005976;GO:0008152;GO:0009056;GO:0043170;GO:0044238	GO:0009536;GO:0043226;GO:0043229;GO:0043231;GO:0044464	IPR001371;IPR001554;IPR013781;IPR017853;IPR018238	Glyco_hydro_14;Glyco_hydro_14_CS;Glyco_hydro_14B_pln;Glyco_hydro_catalytic_dom;Glycoside_hydrolase_SF		PR00750;PR00842	BETAAMYLASE;GLHYDLASE14B	PS00506	BETA_AMYLASE_1	Beta-amylase 2, chloroplastic				Arabidopsis thaliana	6	6	6	17	17	17	61.397	0	242090000	17	O65258	sp|O65258|BAM2_ARATH
0	0	11600000	0	0	659000000	0	0	0	1514300	0	0	aromatic compound biosynthetic process;biosynthetic process;cellular aromatic compound metabolic process;cellular biosynthetic process;cellular metabolic compound salvage;cellular metabolic process;cellular nitrogen compound biosynthetic process;cellular nitrogen compound metabolic process;cellular process;coenzyme biosynthetic process;coenzyme metabolic process;cofactor biosynthetic process;cofa…	catalytic activity;cyclohydrolase activity;hydrolase activity;hydrolase activity, acting on carbon-nitrogen (but not peptide) bonds;hydrolase activity, acting on carbon-nitrogen (but not peptide) bonds, in cyclic amidines;methenyltetrahydrofolate cyclohydrolase activity;methylenetetrahydrofolate dehydrogenase (NADP+) activity;oxidoreductase activity;oxidoreductase activity, acting on the CH-NH gr…	cell part;chloroplast;cytoplasmic part;cytosol;intracellular membrane-bounded organelle;intracellular organelle;intracellular part;membrane-bounded organelle;organelle;plastid	biosynthetic process;cellular aromatic compound metabolic process;cellular metabolic compound salvage;cellular metabolic process;cellular nitrogen compound metabolic process;cellular process;cofactor metabolic process;heterocycle metabolic process;metabolic process;nitrogen compound metabolic process;one-carbon metabolic process;small molecule metabolic process	cell part;cytosol;intracellular membrane-bounded organelle;intracellular organelle;organelle;plastid		THF_DHG_CYH;THF_DHG_CYH_C		Chloroplast;Completeproteome;Hydrolase;Multifunctionalenzyme;NADP;One-carbonmetabolism;Oxidoreductase;Photorespiration;Plastid;Referenceproteome;Transitpeptide	GO:0006725;GO:0006730;GO:0006732;GO:0006760;GO:0006807;GO:0008152;GO:0009058;GO:0009108;GO:0009396;GO:0009853;GO:0009987;GO:0018130;GO:0019438;GO:0034641;GO:0035999;GO:0042558;GO:0042559;GO:0043094;GO:0044237;GO:0044249;GO:0044271;GO:0044281;GO:0046483;GO:0046653;GO:0051186;GO:0051188	GO:0003824;GO:0004477;GO:0004488;GO:0016491;GO:0016645;GO:0016646;GO:0016787;GO:0016810;GO:0016814;GO:0019238	GO:0005829;GO:0009507;GO:0009536;GO:0043226;GO:0043227;GO:0043229;GO:0043231;GO:0044424;GO:0044444;GO:0044464	GO:0006725;GO:0006730;GO:0006807;GO:0008152;GO:0009058;GO:0009987;GO:0034641;GO:0043094;GO:0044237;GO:0044281;GO:0046483;GO:0051186	GO:0005829;GO:0009536;GO:0043226;GO:0043229;GO:0043231;GO:0044464	IPR000672;IPR016040;IPR020630;IPR020631;IPR020867	NAD(P)-bd_dom;THF_DH/CycHdrlase;THF_DH/CycHdrlase_cat_dom;THF_DH/CycHdrlase_CS;THF_DH/CycHdrlase_NAD-bd_dom		PR00085	THFDHDRGNASE	PS00767	THF_DHG_CYH_2	Bifunctional protein FolD 4, chloroplastic;Methenyltetrahydrofolate cyclohydrolase;Methylenetetrahydrofolate dehydrogenase				Arabidopsis thaliana	7	7	7	23.6	23.6	23.6	38.741	0	822390000	19	O65271	sp|O65271|FOLD4_ARATH;sp|O65269|FOLD3_ARATH
14700000	0	0	21500000	0	38900000	6983600	0	0	93400000	149000000	75100000	cellular macromolecule metabolic process;cellular metabolic process;cellular process;cellular protein metabolic process;macromolecule metabolic process;metabolic process;primary metabolic process;protein folding;protein metabolic process;response to abiotic stimulus;response to cadmium ion;response to chemical stimulus;response to cold;response to inorganic substance;response to metal ion;respons…	adenyl nucleotide binding;adenyl ribonucleotide binding;ATP binding;binding;cation binding;copper ion binding;ion binding;metal ion binding;nucleotide binding;purine nucleotide binding;purine ribonucleoside triphosphate binding;purine ribonucleotide binding;ribonucleotide binding;transition metal ion binding	apoplast;cell part;chloroplast;chloroplast envelope;chloroplast part;chloroplast stroma;chloroplast thylakoid membrane;cytoplasmic part;envelope;extracellular region;intracellular membrane-bounded organelle;intracellular organelle;intracellular organelle part;intracellular part;membrane;membrane-bounded organelle;mitochondrion;organelle;organelle envelope;organelle part;photosynthetic membrane;pl…	cellular metabolic process;cellular process;macromolecule metabolic process;metabolic process;primary metabolic process;protein folding;protein metabolic process;response to abiotic stimulus;response to chemical stimulus;response to stimulus;response to stress	cell part;extracellular region;intracellular membrane-bounded organelle;intracellular organelle;membrane;mitochondrion;organelle;plastid;thylakoid		Cpn10		Chaperone;Chloroplast;Completeproteome;Phosphoprotein;Plastid;Referenceproteome;Repeat;Transitpeptide	GO:0006457;GO:0006950;GO:0008152;GO:0009266;GO:0009409;GO:0009628;GO:0009987;GO:0010035;GO:0010038;GO:0019538;GO:0042221;GO:0043170;GO:0044237;GO:0044238;GO:0044260;GO:0044267;GO:0046686;GO:0050896	GO:0000166;GO:0005488;GO:0005507;GO:0005524;GO:0017076;GO:0030554;GO:0032553;GO:0032555;GO:0032559;GO:0035639;GO:0043167;GO:0043169;GO:0046872;GO:0046914	GO:0005576;GO:0005739;GO:0009507;GO:0009526;GO:0009532;GO:0009535;GO:0009536;GO:0009570;GO:0009579;GO:0009941;GO:0016020;GO:0031967;GO:0031975;GO:0034357;GO:0042651;GO:0043226;GO:0043227;GO:0043229;GO:0043231;GO:0044422;GO:0044424;GO:0044434;GO:0044435;GO:0044436;GO:0044444;GO:0044446;GO:0044464;GO:0048046;GO:0055035	GO:0006457;GO:0006950;GO:0008152;GO:0009628;GO:0009987;GO:0019538;GO:0042221;GO:0043170;GO:0044237;GO:0044238;GO:0050896	GO:0005576;GO:0005739;GO:0009536;GO:0009579;GO:0016020;GO:0043226;GO:0043229;GO:0043231;GO:0044464	IPR011032;IPR017416;IPR018369;IPR020818	Chaperonin_21_chloroplast;Chaperonin_Cpn10;Chaprnonin_Cpn10_CS;GroES-like		PR00297	CHAPERONIN10	PS00681	CHAPERONINS_CPN10	20 kDa chaperonin, chloroplastic		SM00883	Cpn10	Arabidopsis thaliana	9	9	9	53.8	53.8	53.8	26.802	0	1020800000	37	O65282	sp|O65282|CH10C_ARATH
0	0	0	0	0	623000000	0	0	0	13700000	21500000	25200000	alkene biosynthetic process;biosynthetic process;cellular alkene metabolic process;cellular biosynthetic process;cellular metabolic process;cellular process;cellular response to chemical stimulus;cellular response to fatty acid;cellular response to lipid;cellular response to organic substance;cellular response to stimulus;defense response;ethylene biosynthetic process;ethylene metabolic process;m…	1-aminocyclopropane-1-carboxylate oxidase activity;binding;carboxylic acid binding;catalytic activity;cation binding;ion binding;L-ascorbic acid binding;metal ion binding;oxidoreductase activity;oxidoreductase activity, acting on paired donors, with incorporation or reduction of molecular oxygen;oxidoreductase activity, acting on paired donors, with incorporation or reduction of molecular oxygen,…		biosynthetic process;cellular alkene metabolic process;cellular metabolic process;cellular process;metabolic process;response to chemical stimulus;response to stimulus;response to stress		Cysteine and methionine metabolism	2OG-FeII_Oxy;DIOX_N		Coiledcoil;Completeproteome;Ethylenebiosynthesis;Iron;Metal-binding;Oxidoreductase;Plantdefense;Referenceproteome;VitaminC	GO:0006950;GO:0006952;GO:0008152;GO:0009058;GO:0009692;GO:0009693;GO:0009987;GO:0010033;GO:0033993;GO:0042221;GO:0043449;GO:0043450;GO:0044237;GO:0044249;GO:0050896;GO:0051716;GO:0070542;GO:0070887;GO:0071310;GO:0071396;GO:0071398	GO:0003824;GO:0005488;GO:0009815;GO:0016491;GO:0016638;GO:0016641;GO:0016705;GO:0016706;GO:0019842;GO:0031406;GO:0031418;GO:0043167;GO:0043169;GO:0046872		GO:0006950;GO:0008152;GO:0009058;GO:0009987;GO:0042221;GO:0043449;GO:0044237;GO:0050896		IPR005123;IPR026992;IPR027443	DIOX_N;IPNS-like;Oxoglu/Fe-dep_dioxygenase	ko00270			PS51471	FE2OG_OXY	1-aminocyclopropane-1-carboxylate oxidase 3				Arabidopsis thaliana	3	2	2	7.5	7.5	7.5	36.531	0	694920000	8	O65378	sp|O65378|ACCO3_ARATH
0	0	0	0	0	0	0	0	0	25800000	65100000	38500000	catabolic process;lipid metabolic process;macromolecule catabolic process;macromolecule metabolic process;metabolic process;primary metabolic process;protein catabolic process;protein metabolic process;proteolysis;response to abiotic stimulus;response to chemical stimulus;response to cytokinin stimulus;response to endogenous stimulus;response to hormone stimulus;response to organic substance;resp…	aspartic-type endopeptidase activity;aspartic-type peptidase activity;catalytic activity;endopeptidase activity;hydrolase activity;peptidase activity;peptidase activity, acting on L-amino acid peptides	cell junction;cell part;cell-cell junction;cytoplasmic part;cytosol;intracellular membrane-bounded organelle;intracellular organelle;intracellular part;membrane-bounded organelle;organelle;plasmodesma;vacuole	catabolic process;lipid metabolic process;macromolecule metabolic process;metabolic process;primary metabolic process;protein catabolic process;protein metabolic process;proteolysis;response to abiotic stimulus;response to chemical stimulus;response to endogenous stimulus;response to osmotic stress;response to stimulus;response to stress	cell part;cytosol;intracellular membrane-bounded organelle;intracellular organelle;organelle;vacuole		Asp;SapB_1;SapB_2		Aspartylprotease;Completeproteome;Disulfidebond;Glycoprotein;Hydrolase;Protease;Referenceproteome;Repeat;Signal;Vacuole;Zymogen	GO:0006508;GO:0006629;GO:0006950;GO:0006970;GO:0008152;GO:0009056;GO:0009057;GO:0009628;GO:0009651;GO:0009719;GO:0009725;GO:0009735;GO:0010033;GO:0019538;GO:0030163;GO:0042221;GO:0043170;GO:0044238;GO:0050896	GO:0003824;GO:0004175;GO:0004190;GO:0008233;GO:0016787;GO:0070001;GO:0070011	GO:0005773;GO:0005829;GO:0005911;GO:0009506;GO:0030054;GO:0043226;GO:0043227;GO:0043229;GO:0043231;GO:0044424;GO:0044444;GO:0044464	GO:0006508;GO:0006629;GO:0006950;GO:0006970;GO:0008152;GO:0009056;GO:0009628;GO:0009719;GO:0019538;GO:0030163;GO:0042221;GO:0043170;GO:0044238;GO:0050896	GO:0005773;GO:0005829;GO:0043226;GO:0043229;GO:0043231;GO:0044464	IPR001461;IPR001969;IPR007856;IPR008138;IPR008139;IPR011001;IPR021109	Aspartic_peptidase;Aspartic_peptidase_AS;Peptidase_aspartic_dom;SapB_1;SapB_2;SaposinB;Saposin-like		PR00792	PEPSIN	PS00141;PS50015	ASP_PROTEASE;SAP_B	Aspartic proteinase A1	REACT_319570	SM00741	SapB	Arabidopsis thaliana	2	2	2	5.9	5.9	5.9	54.613	0	215470000	7	O65390	sp|O65390|APA1_ARATH
68800000	110000000	358000000	659000000	277000000	3130000000	207000000	94500000	92300000	1250000000	980000000	892000000	amine catabolic process;amine metabolic process;carboxylic acid catabolic process;carboxylic acid metabolic process;catabolic process;cellular amine metabolic process;cellular amino acid catabolic process;cellular amino acid metabolic process;cellular catabolic process;cellular ketone metabolic process;cellular metabolic process;cellular nitrogen compound metabolic process;cellular process;glycin…	aminomethyltransferase activity;catalytic activity;methyltransferase activity;transaminase activity;transferase activity;transferase activity, transferring nitrogenous groups;transferase activity, transferring one-carbon groups	apoplast;cell part;chloroplast;chloroplast envelope;chloroplast part;chloroplast stroma;chloroplast thylakoid;cytoplasmic part;cytosolic part;cytosolic ribosome;envelope;extracellular region;intracellular membrane-bounded organelle;intracellular non-membrane-bounded organelle;intracellular organelle;intracellular organelle part;intracellular part;macromolecular complex;membrane;membrane-bounded o…	amine metabolic process;catabolic process;cellular amino acid metabolic process;cellular ketone metabolic process;cellular metabolic process;cellular nitrogen compound metabolic process;cellular process;metabolic process;nitrogen compound metabolic process;organic acid metabolic process;primary metabolic process;response to chemical stimulus;response to stimulus;small molecule metabolic process	cell part;extracellular region;intracellular membrane-bounded organelle;intracellular non-membrane-bounded organelle;intracellular organelle;macromolecular complex;membrane;mitochondrion;organelle;plastid;ribonucleoprotein complex;ribosome;thylakoid	Glycine, serine and threonine metabolism;Nitrogen metabolism;One carbon pool by folate	GCV_T;GCV_T_C		Aminotransferase;Completeproteome;Mitochondrion;Referenceproteome;Transferase;Transitpeptide	GO:0006082;GO:0006520;GO:0006544;GO:0006546;GO:0006807;GO:0008152;GO:0009056;GO:0009063;GO:0009069;GO:0009071;GO:0009308;GO:0009310;GO:0009987;GO:0010035;GO:0010038;GO:0016054;GO:0019752;GO:0034641;GO:0042180;GO:0042221;GO:0043436;GO:0044106;GO:0044237;GO:0044238;GO:0044248;GO:0044281;GO:0044282;GO:0046395;GO:0046686;GO:0050896	GO:0003824;GO:0004047;GO:0008168;GO:0008483;GO:0016740;GO:0016741;GO:0016769	GO:0005576;GO:0005739;GO:0005840;GO:0009507;GO:0009526;GO:0009532;GO:0009534;GO:0009536;GO:0009570;GO:0009579;GO:0009941;GO:0016020;GO:0022626;GO:0030529;GO:0031967;GO:0031975;GO:0031976;GO:0031984;GO:0032991;GO:0043226;GO:0043227;GO:0043228;GO:0043229;GO:0043231;GO:0043232;GO:0044422;GO:0044424;GO:0044434;GO:0044435;GO:0044444;GO:0044445;GO:0044446;GO:0044464;GO:0048046	GO:0006082;GO:0006520;GO:0006807;GO:0008152;GO:0009056;GO:0009308;GO:0009987;GO:0034641;GO:0042180;GO:0042221;GO:0044237;GO:0044238;GO:0044281;GO:0050896	GO:0005576;GO:0005739;GO:0005840;GO:0009536;GO:0009579;GO:0016020;GO:0030529;GO:0032991;GO:0043226;GO:0043229;GO:0043231;GO:0043232;GO:0044464	IPR006222;IPR006223;IPR013977;IPR027266;IPR028896;IPR029043	GCS_T;GCST/DmdA;GCV_T_C;GCV_T_N;GcvT/YgfZ_C;TrmE/GcvT_dom1	ko00260;ko00670;ko00910					Aminomethyltransferase, mitochondrial				Arabidopsis thaliana	13	13	13	33.1	33.1	33.1	44.444	0	11153000000	168	O65396	sp|O65396|GCST_ARATH
0	0	12400000	0	0	51900000	0	0	0	0	0	0	cell death;cellular process;death;defense response;defense response, incompatible interaction;immune response;immune system process;innate immune response;multi-organism process;programmed cell death;response to biotic stimulus;response to chemical stimulus;response to organic substance;response to other organism;response to salicylic acid stimulus;response to stimulus;response to stress;systemic…		apoplast;extracellular region	cell death;cellular process;death;immune system process;multi-organism process;response to biotic stimulus;response to chemical stimulus;response to stimulus;response to stress	extracellular region		Stress-antifung		Completeproteome;Glycoprotein;Receptor;Referenceproteome;Repeat;Secreted;Signal	GO:0002376;GO:0006950;GO:0006952;GO:0006955;GO:0008219;GO:0009607;GO:0009627;GO:0009751;GO:0009814;GO:0009987;GO:0010033;GO:0012501;GO:0016265;GO:0042221;GO:0045087;GO:0050896;GO:0051704;GO:0051707		GO:0005576;GO:0048046	GO:0002376;GO:0006950;GO:0008219;GO:0009607;GO:0009987;GO:0016265;GO:0042221;GO:0050896;GO:0051704	GO:0005576	IPR002902	GNK2				PS51473	GNK2	Putative cysteine-rich receptor-like protein kinase 9				Arabidopsis thaliana	2	2	2	6.8	6.8	6.8	29.722	0	79702000	3	O65469	sp|O65469|CRK9_ARATH;sp|O65468|CRK8_ARATH
0	0	0	0	17600000	0	0	0	0	0	10200000	0	actin cytoskeleton organization;actin filament bundle assembly;actin filament capping;actin filament organization;actin filament-based process;biological regulation;cellular component assembly;cellular component assembly at cellular level;cellular component organization;cellular component organization at cellular level;cellular component organization or biogenesis;cellular component organization …		cell part;cytoplasm;cytoskeleton;intracellular non-membrane-bounded organelle;intracellular organelle;intracellular part;non-membrane-bounded organelle;organelle	biological regulation;cellular component assembly;cellular component organization;cellular process;cytoskeleton organization;organelle organization;regulation of organelle organization	cell part;cytoplasm;cytoskeleton;intracellular non-membrane-bounded organelle;intracellular organelle;organelle		Gelsolin;VHP		Actin-binding;Actincapping;Alternativesplicing;Calcium;Completeproteome;Cytoplasm;Cytoskeleton;Phosphoprotein;Referenceproteome;Repeat	GO:0006996;GO:0007010;GO:0007015;GO:0008064;GO:0009987;GO:0010639;GO:0016043;GO:0022607;GO:0030029;GO:0030036;GO:0030832;GO:0030833;GO:0030834;GO:0030835;GO:0030837;GO:0031333;GO:0032271;GO:0032272;GO:0032535;GO:0032956;GO:0032970;GO:0033043;GO:0043242;GO:0043244;GO:0043254;GO:0044087;GO:0048519;GO:0048523;GO:0050789;GO:0050794;GO:0051017;GO:0051128;GO:0051129;GO:0051493;GO:0051494;GO:0051693;GO:…		GO:0005737;GO:0005856;GO:0043226;GO:0043228;GO:0043229;GO:0043232;GO:0044424;GO:0044464	GO:0006996;GO:0007010;GO:0009987;GO:0016043;GO:0022607;GO:0033043;GO:0065007	GO:0005737;GO:0005856;GO:0043226;GO:0043229;GO:0043232;GO:0044464	IPR003128;IPR007122;IPR007123;IPR029006;IPR030009	ADF-H/Gelsolin-like_dom;Gelsolin-like_dom;Villin/Gelsolin;Villin_headpiece;Villin-2/3/4/5_plant		PR00597	GELSOLIN	PS51089	HP	Villin-4		SM00153;SM00262	GEL;VHP	Arabidopsis thaliana	4	3	3	4.9	3.6	3.6	109.33	0	30056000	6	O65570	sp|O65570|VILI4_ARATH;sp|O65570-2|VILI4_ARATH
0	50200000	0	154000000	97700000	65700000	12800000	6026800	0	121000000	63900000	36100000	multi-organism process;response to abiotic stimulus;response to biotic stimulus;response to cadmium ion;response to chemical stimulus;response to heat;response to inorganic substance;response to karrikin;response to metal ion;response to other organism;response to stimulus;response to stress;response to temperature stimulus;response to virus	adenyl nucleotide binding;adenyl ribonucleotide binding;ATP binding;binding;enzyme binding;nucleotide binding;protease binding;protein binding;purine nucleotide binding;purine ribonucleoside triphosphate binding;purine ribonucleotide binding;ribonucleotide binding	apoplast;cell junction;cell part;cell wall;cell-cell junction;chloroplast;cytoplasmic part;cytosol;cytosolic part;cytosolic ribosome;external encapsulating structure;extracellular region;Golgi apparatus;intracellular membrane-bounded organelle;intracellular non-membrane-bounded organelle;intracellular organelle;intracellular organelle part;intracellular part;macromolecular complex;membrane;membra…	multi-organism process;response to abiotic stimulus;response to biotic stimulus;response to chemical stimulus;response to heat;response to stimulus;response to stress	cell part;cell wall;cytosol;external encapsulating structure;extracellular region;Golgi apparatus;intracellular membrane-bounded organelle;intracellular non-membrane-bounded organelle;intracellular organelle;macromolecular complex;membrane;organelle;plasma membrane;plastid;ribonucleoprotein complex;ribosome;vacuole	Antigen processing and presentation;Endocytosis;MAPK signaling pathway;Measles;Protein processing in endoplasmic reticulum;Spliceosome;Toxoplasmosis	HSP70		ATP-binding;Chaperone;Completeproteome;Cytoplasm;Isopeptidebond;Nucleotide-binding;Nucleus;Referenceproteome;Stressresponse;Ublconjugation	GO:0006950;GO:0009266;GO:0009408;GO:0009607;GO:0009615;GO:0009628;GO:0010035;GO:0010038;GO:0042221;GO:0046686;GO:0050896;GO:0051704;GO:0051707;GO:0080167	GO:0000166;GO:0002020;GO:0005488;GO:0005515;GO:0005524;GO:0017076;GO:0019899;GO:0030554;GO:0032553;GO:0032555;GO:0032559;GO:0035639	GO:0005576;GO:0005618;GO:0005773;GO:0005774;GO:0005794;GO:0005829;GO:0005840;GO:0005886;GO:0005911;GO:0009506;GO:0009507;GO:0009536;GO:0016020;GO:0016363;GO:0022626;GO:0030054;GO:0030312;GO:0030529;GO:0031090;GO:0032991;GO:0043226;GO:0043227;GO:0043228;GO:0043229;GO:0043231;GO:0043232;GO:0044422;GO:0044424;GO:0044428;GO:0044437;GO:0044444;GO:0044445;GO:0044446;GO:0044464;GO:0048046	GO:0006950;GO:0009408;GO:0009607;GO:0009628;GO:0042221;GO:0050896;GO:0051704	GO:0005576;GO:0005618;GO:0005773;GO:0005794;GO:0005829;GO:0005840;GO:0005886;GO:0009536;GO:0016020;GO:0030312;GO:0030529;GO:0032991;GO:0043226;GO:0043229;GO:0043231;GO:0043232;GO:0044464	IPR013126;IPR018181;IPR029047;IPR029048	Heat_shock_70_CS;Hsp_70_fam;HSP70_C;HSP70_peptide-bd	ko03040;ko04010;ko04141;ko04144;ko04612;ko05145;ko05162	PR00301	HEATSHOCK70	PS00297;PS00329;PS01036	HSP70_1;HSP70_2;HSP70_3	Heat shock 70 kDa protein 3	REACT_291299;REACT_301640;REACT_309046;REACT_340626;REACT_349849			Arabidopsis thaliana	21	8	8	39.8	16.3	16.3	71.147	0	1374600000	43	O65719	sp|O65719|HSP7C_ARATH
0	0	0	38400000	0	0	0	0	0	73400000	30000000	31100000	actin cytoskeleton organization;actin filament-based process;anatomical structure morphogenesis;cell growth;cell morphogenesis;cellular component morphogenesis;cellular component organization;cellular component organization at cellular level;cellular component organization or biogenesis;cellular component organization or biogenesis at cellular level;cellular developmental process;cellular process…		cell part;cytoplasmic part;cytosol;intracellular part	anatomical structure morphogenesis;cell growth;cell morphogenesis;cellular component morphogenesis;cellular component organization;cellular process;cytoskeleton organization;developmental process;growth;organelle organization	cell part;cytosol		CAP_C;CAP_N	ACOSTA_PROLIFERATION_INDEPENDENT_MYC_TARGETS_DN;ADENYLATE_CYCLASE_ACTIVATION;ANATOMICAL_STRUCTURE_DEVELOPMENT;ANATOMICAL_STRUCTURE_MORPHOGENESIS;ATACCTC,MIR-202;ATATGCA,MIR-448;BIOCARTA_MPR_PATHWAY;BLALOCK_ALZHEIMERS_DISEASE_DN;BROWN_MYELOID_CELL_DEVELOPMENT_UP;BRUINS_UVC_RESPONSE_VIA_TP53_GROUP_B;BURTON_ADIPOGENESIS_8;CADWELL_ATG16L1_TARGETS_DN;CAMP_MEDIATED_SIGNALING;CELL_SURFACE_RECEPTOR_LINKE…	Actin-binding;Completeproteome;Cytoplasm;Referenceproteome	GO:0000902;GO:0006996;GO:0007010;GO:0009653;GO:0009826;GO:0009987;GO:0016043;GO:0016049;GO:0030029;GO:0030036;GO:0032502;GO:0032989;GO:0040007;GO:0048589;GO:0048869;GO:0060560;GO:0071840;GO:0071841;GO:0071842		GO:0005829;GO:0044424;GO:0044444;GO:0044464	GO:0000902;GO:0006996;GO:0007010;GO:0009653;GO:0009987;GO:0016043;GO:0016049;GO:0032502;GO:0032989;GO:0040007	GO:0005829;GO:0044464	IPR001837;IPR006599;IPR013912;IPR013992;IPR016098;IPR017901;IPR018106	Adenylate_cyclase-assoc_CAP;Adenylate_cyclase-assoc_CAP_C;Adenylate_cyclase-assoc_CAP_N;CAP/MinC_C;CAP_CS_N;CARP_motif;C-CAP_CF_C-like				PS01088;PS51329	C_CAP_COFACTOR_C;CAP_1	Cyclase-associated protein 1	REACT_342811	SM00673	CARP	Arabidopsis thaliana	6	6	6	17.4	17.4	17.4	50.969	0	352740000	24	O65902	sp|O65902|ACAP1_ARATH
0	0	0	0	0	0	17600000	0	0	0	90900000	0	biological regulation;cellular metabolic process;cellular process;cellular response to abiotic stimulus;cellular response to carbohydrate stimulus;cellular response to chemical stimulus;cellular response to disaccharide stimulus;cellular response to light intensity;cellular response to light stimulus;cellular response to organic substance;cellular response to osmotic stress;cellular response to o…	antioxidant activity;binding;catalytic activity;cation binding;copper ion binding;ion binding;metal ion binding;oxidoreductase activity;oxidoreductase activity, acting on superoxide radicals as acceptor;superoxide dismutase activity;transition metal ion binding;zinc ion binding	apoplast;cell part;chloroplast;chloroplast part;chloroplast stroma;cytoplasmic part;extracellular region;intracellular membrane-bounded organelle;intracellular organelle;intracellular organelle part;intracellular part;membrane-bounded organelle;organelle;organelle part;plastid;plastid part;plastid stroma;thylakoid	biological regulation;cellular metabolic process;cellular process;gene silencing;metabolic process;regulation of gene expression, epigenetic;response to abiotic stimulus;response to chemical stimulus;response to osmotic stress;response to oxidative stress;response to stimulus;response to stress	cell part;extracellular region;intracellular membrane-bounded organelle;intracellular organelle;organelle;plastid;thylakoid	Amyotrophic lateral sclerosis (ALS);Huntington's disease;Peroxisome;Prion diseases	Sod_Cu		Antioxidant;Chloroplast;Completeproteome;Copper;Disulfidebond;Metal-binding;Oxidoreductase;Plastid;Referenceproteome;Transitpeptide;Zinc	GO:0000302;GO:0000303;GO:0000305;GO:0006801;GO:0006950;GO:0006970;GO:0006979;GO:0008152;GO:0009314;GO:0009411;GO:0009416;GO:0009628;GO:0009642;GO:0009651;GO:0009743;GO:0009744;GO:0009892;GO:0009987;GO:0010033;GO:0010035;GO:0010038;GO:0010039;GO:0010193;GO:0010224;GO:0010468;GO:0010605;GO:0010608;GO:0010629;GO:0016441;GO:0016458;GO:0019222;GO:0019430;GO:0031047;GO:0033554;GO:0034285;GO:0034599;GO:…	GO:0003824;GO:0004784;GO:0005488;GO:0005507;GO:0008270;GO:0016209;GO:0016491;GO:0016721;GO:0043167;GO:0043169;GO:0046872;GO:0046914	GO:0005576;GO:0009507;GO:0009532;GO:0009536;GO:0009570;GO:0009579;GO:0043226;GO:0043227;GO:0043229;GO:0043231;GO:0044422;GO:0044424;GO:0044434;GO:0044435;GO:0044444;GO:0044446;GO:0044464;GO:0048046	GO:0006950;GO:0006970;GO:0006979;GO:0008152;GO:0009628;GO:0009987;GO:0016458;GO:0040029;GO:0042221;GO:0044237;GO:0050896;GO:0065007	GO:0005576;GO:0009536;GO:0009579;GO:0043226;GO:0043229;GO:0043231;GO:0044464	IPR001424;IPR018152	SOD_Cu/Zn_BS;SOD_Cu_Zn_dom	ko04146;ko05014;ko05016;ko05020	PR00068	CUZNDISMTASE	PS00087;PS00332	SOD_CU_ZN_1;SOD_CU_ZN_2	Superoxide dismutase [Cu-Zn] 2, chloroplastic				Arabidopsis thaliana	2	2	2	18.1	18.1	18.1	22.244	0	108520000	4	O78310	sp|O78310|SODC2_ARATH
15400000	0	20600000	147000000	123000000	891000000	0	0	0	64100000	78800000	44400000	biosynthetic process;cellular biosynthetic process;cellular metabolic process;cellular process;coenzyme biosynthetic process;coenzyme metabolic process;cofactor biosynthetic process;cofactor metabolic process;heterocycle metabolic process;metabolic process;pyridoxal phosphate biosynthetic process;pyridoxal phosphate metabolic process;small molecule biosynthetic process;small molecule metabolic pr…	binding;protein binding;protein dimerization activity;protein heterodimerization activity	cell part;chloroplast;cytoplasmic part;cytosol;intracellular membrane-bounded organelle;intracellular organelle;intracellular part;membrane-bounded organelle;organelle;plastid	biosynthetic process;cellular metabolic process;cellular process;cofactor metabolic process;heterocycle metabolic process;metabolic process;small molecule metabolic process;vitamin metabolic process	cell part;cytosol;intracellular membrane-bounded organelle;intracellular organelle;organelle;plastid	Vitamin B6 metabolism	SOR_SNZ		Completeproteome;Cytoplasm;Lyase;Pyridoxalphosphate;Referenceproteome;Schiffbase;Ublconjugation	GO:0006732;GO:0006766;GO:0006767;GO:0008152;GO:0009058;GO:0009108;GO:0009110;GO:0009987;GO:0042364;GO:0042816;GO:0042819;GO:0042822;GO:0042823;GO:0044237;GO:0044249;GO:0044281;GO:0044283;GO:0046483;GO:0051186;GO:0051188	GO:0005488;GO:0005515;GO:0046982;GO:0046983	GO:0005829;GO:0009507;GO:0009536;GO:0043226;GO:0043227;GO:0043229;GO:0043231;GO:0044424;GO:0044444;GO:0044464	GO:0006766;GO:0008152;GO:0009058;GO:0009987;GO:0044237;GO:0044281;GO:0046483;GO:0051186	GO:0005829;GO:0009536;GO:0043226;GO:0043229;GO:0043231;GO:0044464	IPR001852;IPR011060;IPR013785	Aldolase_TIM;PdxS/SNZ;RibuloseP-bd_barrel	ko00750			PS01235;PS51129	PDXS_SNZ_1;PDXS_SNZ_2	Pyridoxal 5'-phosphate synthase subunit PDX1.1				Arabidopsis thaliana	9	9	6	31.1	31.1	21.7	32.862	0	2506300000	70	O80448	sp|O80448|PDX11_ARATH;sp|O80446|PDXL4_ARATH
0	0	0	0	0	0	0	0	0	7196700	24100000	8444300	carboxylic acid metabolic process;cellular aromatic compound metabolic process;cellular ketone metabolic process;cellular metabolic process;cellular process;metabolic process;monocarboxylic acid metabolic process;organic acid metabolic process;oxoacid metabolic process;salicylic acid metabolic process;small molecule metabolic process	carboxylic ester hydrolase activity;catalytic activity;hydrolase activity;hydrolase activity, acting on ester bonds;methyl indole-3-acetate esterase activity;methyl jasmonate esterase activity;methyl salicylate esterase activity		cellular aromatic compound metabolic process;cellular ketone metabolic process;cellular metabolic process;cellular process;metabolic process;organic acid metabolic process;small molecule metabolic process		Indole alkaloid biosynthesis	Abhydrolase_6		Completeproteome;Hydrolase;Referenceproteome	GO:0006082;GO:0006725;GO:0008152;GO:0009696;GO:0009987;GO:0019752;GO:0032787;GO:0042180;GO:0043436;GO:0044237;GO:0044281	GO:0003824;GO:0016787;GO:0016788;GO:0052689;GO:0080030;GO:0080031;GO:0080032		GO:0006082;GO:0006725;GO:0008152;GO:0009987;GO:0042180;GO:0044237;GO:0044281		IPR000073;IPR029058	AB_hydrolase;AB_hydrolase_1	ko00901					Methylesterase 2				Arabidopsis thaliana	2	2	2	9.1	9.1	9.1	29.667	0	74647000	7	O80476	sp|O80476|MES2_ARATH
0	0	0	0	0	0	0	0	0	40500000	41400000	13400000	acetyl-CoA biosynthetic process;acetyl-CoA metabolic process;biosynthetic process;cellular biosynthetic process;cellular metabolic process;cellular process;coenzyme biosynthetic process;coenzyme metabolic process;cofactor biosynthetic process;cofactor metabolic process;lipid metabolic process;metabolic process;primary metabolic process	adenyl nucleotide binding;adenyl ribonucleotide binding;ATP binding;ATP citrate synthase activity;binding;catalytic activity;nucleotide binding;purine nucleotide binding;purine ribonucleoside triphosphate binding;purine ribonucleotide binding;ribonucleotide binding;transferase activity;transferase activity, transferring acyl groups;transferase activity, transferring acyl groups, acyl groups conve…	cell part;citrate lyase complex;cytoplasmic part;cytosol;intracellular part;macromolecular complex;protein complex	biosynthetic process;cellular metabolic process;cellular process;cofactor metabolic process;lipid metabolic process;metabolic process;primary metabolic process	cell part;cytosol;macromolecular complex;protein complex	Carbon fixation pathways in prokaryotes;Citrate cycle (TCA cycle)	ATP-grasp_2		Acyltransferase;ATP-binding;Completeproteome;Cytoplasm;Lipidbiosynthesis;Lipidmetabolism;Nucleotide-binding;Referenceproteome;Transferase	GO:0006084;GO:0006085;GO:0006629;GO:0006732;GO:0008152;GO:0009058;GO:0009108;GO:0009987;GO:0044237;GO:0044238;GO:0044249;GO:0051186;GO:0051188	GO:0000166;GO:0003824;GO:0003878;GO:0005488;GO:0005524;GO:0016740;GO:0016746;GO:0017076;GO:0030554;GO:0032553;GO:0032555;GO:0032559;GO:0035639;GO:0046912	GO:0005829;GO:0009346;GO:0032991;GO:0043234;GO:0044424;GO:0044444;GO:0044464	GO:0006629;GO:0008152;GO:0009058;GO:0009987;GO:0044237;GO:0044238;GO:0051186	GO:0005829;GO:0032991;GO:0043234;GO:0044464	IPR013650;IPR013816;IPR016102	ATP_grasp_subdomain_2;ATP-grasp_succ-CoA_synth-type;Succinyl-CoA_synth-like	ko00020;ko00720					ATP-citrate synthase alpha chain protein 3	REACT_291922;REACT_326700			Arabidopsis thaliana	5	5	5	12.3	12.3	12.3	46.945	0	167720000	12	O80526	sp|O80526|ACLA3_ARATH;sp|Q9SGY2|ACLA1_ARATH;sp|O22718|ACLA2_ARATH;tr|F4I5V8|F4I5V8_ARATH
0	0	0	0	0	346000000	0	0	0	48900000	43200000	53300000	amine biosynthetic process;amine metabolic process;aspartate family amino acid biosynthetic process;aspartate family amino acid metabolic process;biosynthetic process;carboxylic acid biosynthetic process;carboxylic acid metabolic process;cellular amine metabolic process;cellular amino acid biosynthetic process;cellular amino acid metabolic process;cellular biosynthetic process;cellular ketone met…	binding;catalytic activity;coenzyme binding;cofactor binding;dihydrodipicolinate reductase activity;NADP binding;NADPH binding;nucleotide binding;oxidoreductase activity;oxidoreductase activity, acting on the CH-CH group of donors;oxidoreductase activity, acting on the CH-CH group of donors, NAD or NADP as acceptor	cell part;chloroplast;chloroplast part;chloroplast stroma;cytoplasmic part;intracellular membrane-bounded organelle;intracellular organelle;intracellular organelle part;intracellular part;membrane-bounded organelle;organelle;organelle part;plastid;plastid part;plastid stroma	amine metabolic process;biosynthetic process;cellular amino acid metabolic process;cellular ketone metabolic process;cellular metabolic process;cellular nitrogen compound metabolic process;cellular process;metabolic process;nitrogen compound metabolic process;organic acid metabolic process;primary metabolic process;small molecule metabolic process	cell part;intracellular membrane-bounded organelle;intracellular organelle;organelle;plastid	Lysine biosynthesis	DapB_C;DapB_N		Amino-acidbiosynthesis;Chloroplast;Completeproteome;Diaminopimelatebiosynthesis;Lysinebiosynthesis;NAD;NADP;Oxidoreductase;Plastid;Referenceproteome;Transitpeptide	GO:0006082;GO:0006520;GO:0006553;GO:0006807;GO:0008152;GO:0008652;GO:0009058;GO:0009066;GO:0009067;GO:0009085;GO:0009089;GO:0009308;GO:0009309;GO:0009987;GO:0016053;GO:0019752;GO:0019877;GO:0034641;GO:0042180;GO:0043436;GO:0043648;GO:0044106;GO:0044237;GO:0044238;GO:0044249;GO:0044271;GO:0044281;GO:0044283;GO:0046394;GO:0046451	GO:0000166;GO:0003824;GO:0005488;GO:0008839;GO:0016491;GO:0016627;GO:0016628;GO:0048037;GO:0050661;GO:0050662;GO:0070402	GO:0009507;GO:0009532;GO:0009536;GO:0009570;GO:0043226;GO:0043227;GO:0043229;GO:0043231;GO:0044422;GO:0044424;GO:0044434;GO:0044435;GO:0044444;GO:0044446;GO:0044464	GO:0006082;GO:0006520;GO:0006807;GO:0008152;GO:0009058;GO:0009308;GO:0009987;GO:0034641;GO:0042180;GO:0044237;GO:0044238;GO:0044281	GO:0009536;GO:0043226;GO:0043229;GO:0043231;GO:0044464	IPR000846;IPR011859;IPR016040;IPR022663;IPR023940	DapB_C;DapB_N;DHDPR_bac;Dihydrodipicolinate_Rdtase_pln;NAD(P)-bd_dom	ko00300					4-hydroxy-tetrahydrodipicolinate reductase 1, chloroplastic				Arabidopsis thaliana	8	8	8	31.1	31.1	31.1	37.55	0	1400900000	49	O80574	sp|O80574|DAPB1_ARATH;sp|Q8LB01-2|DAPB2_ARATH;sp|Q8LB01|DAPB2_ARATH
0	0	0	0	0	0	0	0	0	16500000	12700000	5932000	amine metabolic process;aspartate family amino acid metabolic process;carboxylic acid metabolic process;cellular amine metabolic process;cellular amino acid metabolic process;cellular aromatic compound metabolic process;cellular ketone metabolic process;cellular metabolic process;cellular nitrogen compound metabolic process;cellular process;coenzyme metabolic process;cofactor metabolic process;fo…	catalytic activity;methylenetetrahydrofolate reductase (NADPH) activity;oxidoreductase activity;oxidoreductase activity, acting on the CH-NH group of donors;oxidoreductase activity, acting on the CH-NH group of donors, NAD or NADP as acceptor	cell part;cytoplasmic part;cytosol;intracellular part	amine metabolic process;cellular amino acid metabolic process;cellular aromatic compound metabolic process;cellular ketone metabolic process;cellular metabolic process;cellular nitrogen compound metabolic process;cellular process;cofactor metabolic process;heterocycle metabolic process;metabolic process;nitrogen compound metabolic process;one-carbon metabolic process;organic acid metabolic proces…	cell part;cytosol	Carbon fixation pathways in prokaryotes;Methane metabolism;One carbon pool by folate	MTHFR		Completeproteome;FAD;Flavoprotein;NAD;Oxidoreductase;Referenceproteome	GO:0000096;GO:0006082;GO:0006520;GO:0006555;GO:0006725;GO:0006730;GO:0006732;GO:0006760;GO:0006790;GO:0006807;GO:0008152;GO:0009066;GO:0009308;GO:0009987;GO:0019752;GO:0034641;GO:0035999;GO:0042180;GO:0042558;GO:0043436;GO:0044106;GO:0044237;GO:0044238;GO:0044281;GO:0046483;GO:0046653;GO:0051186	GO:0003824;GO:0004489;GO:0016491;GO:0016645;GO:0016646	GO:0005829;GO:0044424;GO:0044444;GO:0044464	GO:0006082;GO:0006520;GO:0006725;GO:0006730;GO:0006790;GO:0006807;GO:0008152;GO:0009308;GO:0009987;GO:0034641;GO:0042180;GO:0044237;GO:0044238;GO:0044281;GO:0046483;GO:0051186	GO:0005829;GO:0044464	IPR003171;IPR004621;IPR029041	Fadh2_euk;FAD-linked_oxidoreductase-like;Mehydrof_redctse	ko00670;ko00680;ko00720					Methylenetetrahydrofolate reductase 2	REACT_297985			Arabidopsis thaliana	6	2	2	10.9	4.7	4.7	66.801	0	51548000	5	O80585	sp|O80585|MTHR2_ARATH
0	0	0	0	0	0	0	0	0	0	0	0	anatomical structure morphogenesis;biological regulation;cell growth;cell morphogenesis;cell morphogenesis involved in differentiation;cell redox homeostasis;cell tip growth;cellular component morphogenesis;cellular component organization;cellular component organization or biogenesis;cellular developmental process;cellular homeostasis;cellular process;cellular process involved in reproduction;che…	catalytic activity;oxidoreductase activity;oxidoreductase activity, acting on a sulfur group of donors;oxidoreductase activity, acting on a sulfur group of donors, NAD or NADP as acceptor;oxidoreductase activity, acting on NADH or NADPH;protein-disulfide reductase activity	cell part;cytoplasmic part;cytosol;intracellular part	anatomical structure morphogenesis;biological regulation;cell growth;cell morphogenesis;cellular component morphogenesis;cellular component organization;cellular homeostasis;cellular process;developmental process;growth;homeostatic process;locomotion;response to chemical stimulus;response to external stimulus;response to stimulus	cell part;cytosol		C1_3;Thioredoxin_8		3D-structure;Completeproteome;NAD;Oxidoreductase;Referenceproteome;Repeat	GO:0000902;GO:0000904;GO:0001558;GO:0003006;GO:0006935;GO:0009605;GO:0009653;GO:0009826;GO:0009860;GO:0009932;GO:0009987;GO:0010035;GO:0010038;GO:0010183;GO:0010769;GO:0016043;GO:0016049;GO:0019725;GO:0022414;GO:0022603;GO:0022604;GO:0032502;GO:0032989;GO:0040007;GO:0040008;GO:0040011;GO:0042221;GO:0042330;GO:0042592;GO:0043900;GO:0045454;GO:0045595;GO:0046686;GO:0048588;GO:0048589;GO:0048610;GO:…	GO:0003824;GO:0016491;GO:0016651;GO:0016667;GO:0016668;GO:0047134	GO:0005829;GO:0044424;GO:0044444;GO:0044464	GO:0000902;GO:0009605;GO:0009653;GO:0009987;GO:0016043;GO:0016049;GO:0019725;GO:0032502;GO:0032989;GO:0040007;GO:0040011;GO:0042221;GO:0042592;GO:0050896;GO:0065007	GO:0005829;GO:0044464	IPR011424;IPR012336;IPR017937	C1_3;Thioredoxin_CS;Thioredoxin-like_fold				PS00194;PS51352	THIOREDOXIN_1;THIOREDOXIN_2	Probable nucleoredoxin 1				Arabidopsis thaliana	1	1	1	1.9	1.9	1.9	65.169	0	9017900	2	O80763	sp|O80763|NRX1_ARATH
0	0	0	0	0	25100000	0	0	0	0	0	0	cellular component organization;cellular component organization at cellular level;cellular component organization or biogenesis;cellular component organization or biogenesis at cellular level;cellular membrane organization;cellular process;membrane organization;organelle organization;plastid membrane organization;thylakoid membrane organization;vesicle organization		cell part;chloroplast;chloroplast envelope;chloroplast inner membrane;chloroplast membrane;chloroplast part;chloroplast stroma;chloroplast thylakoid;chloroplast thylakoid membrane;chromosome;cytoplasmic chromosome;cytoplasmic part;envelope;intracellular membrane-bounded organelle;intracellular non-membrane-bounded organelle;intracellular organelle;intracellular organelle part;intracellular part;m…	cellular component organization;cellular membrane organization;cellular process;membrane organization;organelle organization;vesicle organization	cell part;chromosome;cytoplasmic chromosome;intracellular membrane-bounded organelle;intracellular non-membrane-bounded organelle;intracellular organelle;membrane;organelle;plastid;thylakoid		PspA_IM30		Chloroplast;Coiledcoil;Completeproteome;Membrane;Plastid;Plastidinnermembrane;Referenceproteome;Thylakoid;Transitpeptide	GO:0006996;GO:0009668;GO:0009987;GO:0010027;GO:0016043;GO:0016044;GO:0016050;GO:0061024;GO:0071840;GO:0071841;GO:0071842		GO:0000229;GO:0005694;GO:0009295;GO:0009507;GO:0009508;GO:0009526;GO:0009528;GO:0009532;GO:0009534;GO:0009535;GO:0009536;GO:0009570;GO:0009579;GO:0009706;GO:0009941;GO:0016020;GO:0019866;GO:0031090;GO:0031967;GO:0031969;GO:0031975;GO:0031976;GO:0031984;GO:0034357;GO:0042170;GO:0042651;GO:0043226;GO:0043227;GO:0043228;GO:0043229;GO:0043231;GO:0043232;GO:0044422;GO:0044424;GO:0044434;GO:0044435;GO:…	GO:0006996;GO:0009987;GO:0016043;GO:0016044;GO:0016050;GO:0061024	GO:0000229;GO:0005694;GO:0009536;GO:0009579;GO:0016020;GO:0043226;GO:0043229;GO:0043231;GO:0043232;GO:0044464	IPR007157	PspA_IM30						Membrane-associated protein VIPP1, chloroplastic				Arabidopsis thaliana	3	3	3	11.8	11.8	11.8	36.392	0	72373000	3	O80796	sp|O80796|VIPP1_ARATH
0	0	0	0	0	0	0	0	0	0	0	0	alcohol biosynthetic process;alcohol metabolic process;biosynthetic process;carbohydrate biosynthetic process;carbohydrate metabolic process;carboxylic acid biosynthetic process;carboxylic acid metabolic process;cellular biosynthetic process;cellular carbohydrate biosynthetic process;cellular carbohydrate metabolic process;cellular ketone metabolic process;cellular metabolic process;cellular nitr…	catalytic activity;intramolecular transferase activity;intramolecular transferase activity, phosphotransferases;isomerase activity;phosphomannomutase activity	cell part;cytoplasmic part;cytosol;intracellular part	alcohol metabolic process;biosynthetic process;carbohydrate metabolic process;cellular ketone metabolic process;cellular metabolic process;cellular nitrogen compound metabolic process;cellular process;metabolic process;nitrogen compound metabolic process;nucleobase-containing compound metabolic process;nucleotide-sugar metabolic process;organic acid metabolic process;primary metabolic process;res…	cell part;cytosol	Amino sugar and nucleotide sugar metabolism;Fructose and mannose metabolism	PMM		Completeproteome;Cytoplasm;Isomerase;Referenceproteome	GO:0005975;GO:0005996;GO:0006013;GO:0006066;GO:0006082;GO:0006139;GO:0006766;GO:0006767;GO:0006807;GO:0006950;GO:0006970;GO:0008152;GO:0009058;GO:0009110;GO:0009225;GO:0009226;GO:0009298;GO:0009628;GO:0009651;GO:0009987;GO:0016051;GO:0016053;GO:0019307;GO:0019318;GO:0019319;GO:0019673;GO:0019752;GO:0019852;GO:0019853;GO:0034637;GO:0034641;GO:0042180;GO:0042364;GO:0043436;GO:0044237;GO:0044238;GO:…	GO:0003824;GO:0004615;GO:0016853;GO:0016866;GO:0016868	GO:0005829;GO:0044424;GO:0044444;GO:0044464	GO:0005975;GO:0006066;GO:0006082;GO:0006139;GO:0006766;GO:0006807;GO:0006950;GO:0006970;GO:0008152;GO:0009058;GO:0009225;GO:0009628;GO:0009987;GO:0034641;GO:0042180;GO:0044237;GO:0044238;GO:0044281;GO:0050896	GO:0005829;GO:0044464	IPR005002;IPR006379;IPR023214	HAD-like_dom;HAD-SF_hydro_IIB;PMM	ko00051;ko00520					Phosphomannomutase	REACT_325410			Arabidopsis thaliana	1	1	1	4.9	4.9	4.9	27.761	0.00522	5695800	1	O80840	sp|O80840|PMM_ARATH
0	0	0	0	0	0	0	0	0	11100000	21600000	20600000	cellular component organization;cellular component organization at cellular level;cellular component organization or biogenesis;cellular component organization or biogenesis at cellular level;cellular process;organelle fission;organelle organization;peroxisome fission;peroxisome organization	binding;identical protein binding;protein binding	cell part;chloroplast;cytoplasmic part;integral to membrane;integral to organelle membrane;integral to peroxisomal membrane;intracellular membrane-bounded organelle;intracellular organelle;intracellular organelle part;intracellular part;intrinsic to membrane;intrinsic to organelle membrane;intrinsic to peroxisomal membrane;membrane part;membrane-bounded organelle;microbody;microbody part;mitochon…	cellular component organization;cellular process;organelle fission;organelle organization;peroxisome organization	cell part;intracellular membrane-bounded organelle;intracellular organelle;microbody;mitochondrion;organelle;peroxisome;plastid		PEX11		Acetylation;Completeproteome;Membrane;Peroxisome;Peroxisomebiogenesis;Referenceproteome;Transmembrane;Transmembranehelix	GO:0006996;GO:0007031;GO:0009987;GO:0016043;GO:0016559;GO:0048285;GO:0071840;GO:0071841;GO:0071842	GO:0005488;GO:0005515;GO:0042802	GO:0005739;GO:0005777;GO:0005779;GO:0009507;GO:0009536;GO:0016021;GO:0031224;GO:0031231;GO:0031300;GO:0031301;GO:0042579;GO:0043226;GO:0043227;GO:0043229;GO:0043231;GO:0044422;GO:0044424;GO:0044425;GO:0044438;GO:0044439;GO:0044444;GO:0044446;GO:0044464	GO:0006996;GO:0007031;GO:0009987;GO:0016043;GO:0048285	GO:0005739;GO:0005777;GO:0009536;GO:0042579;GO:0043226;GO:0043229;GO:0043231;GO:0044464	IPR008733	PEX11						Peroxisomal membrane protein 11D				Arabidopsis thaliana	3	3	3	16.9	16.9	16.9	25.943	0	93410000	9	O80845	sp|O80845|PX11D_ARATH;sp|Q84JW1|PX11E_ARATH;sp|Q9LQ73|PX11C_ARATH
0	0	0	0	0	0	6468400	0	0	387000000	291000000	166000000	catabolic process;cellular catabolic process;cellular metabolic process;cellular process;defense response;defense response to bacterium;metabolic process;multi-organism process;response to bacterium;response to biotic stimulus;response to cadmium ion;response to chemical stimulus;response to inorganic substance;response to metal ion;response to other organism;response to stimulus;response to stre…	amine binding;amino acid binding;antioxidant activity;binding;carboxylic acid binding;catalytic activity;cation binding;copper ion binding;glutathione binding;glutathione peroxidase activity;glutathione transferase activity;ion binding;metal ion binding;modified amino acid binding;oxidoreductase activity;oxidoreductase activity, acting on peroxide as acceptor;peptide binding;peroxidase activity;t…	apoplast;cell junction;cell part;cell-cell junction;chloroplast;chloroplast part;chloroplast stroma;cytoplasm;cytoplasmic part;cytosol;extracellular region;intracellular membrane-bounded organelle;intracellular organelle;intracellular organelle part;intracellular part;membrane;membrane-bounded organelle;organelle;organelle part;plasma membrane;plasmodesma;plastid;plastid part;plastid stroma;thyla…	catabolic process;cellular metabolic process;cellular process;metabolic process;multi-organism process;response to biotic stimulus;response to chemical stimulus;response to stimulus;response to stress;secondary metabolic process;toxin metabolic process	cell part;cytoplasm;cytosol;extracellular region;intracellular membrane-bounded organelle;intracellular organelle;membrane;organelle;plasma membrane;plastid;thylakoid;vacuole	Drug metabolism - cytochrome P450;Glutathione metabolism;Metabolism of xenobiotics by cytochrome P450	GST_C;GST_N		Alternativesplicing;Completeproteome;Cytoplasm;Detoxification;Oxidoreductase;Peroxidase;Phosphoprotein;Referenceproteome;Stressresponse;Transferase	GO:0006950;GO:0006952;GO:0008152;GO:0009056;GO:0009404;GO:0009407;GO:0009607;GO:0009617;GO:0009636;GO:0009987;GO:0010035;GO:0010038;GO:0010043;GO:0019748;GO:0042221;GO:0042742;GO:0044237;GO:0044248;GO:0046686;GO:0050896;GO:0051704;GO:0051707	GO:0003824;GO:0004364;GO:0004601;GO:0004602;GO:0005488;GO:0005507;GO:0016209;GO:0016491;GO:0016597;GO:0016684;GO:0016740;GO:0016765;GO:0031406;GO:0042277;GO:0043167;GO:0043169;GO:0043176;GO:0043295;GO:0046872;GO:0046914;GO:0072341	GO:0005576;GO:0005737;GO:0005773;GO:0005829;GO:0005886;GO:0005911;GO:0009506;GO:0009507;GO:0009532;GO:0009536;GO:0009570;GO:0009579;GO:0016020;GO:0030054;GO:0043226;GO:0043227;GO:0043229;GO:0043231;GO:0044422;GO:0044424;GO:0044434;GO:0044435;GO:0044444;GO:0044446;GO:0044464;GO:0048046	GO:0006950;GO:0008152;GO:0009056;GO:0009404;GO:0009607;GO:0009987;GO:0019748;GO:0042221;GO:0044237;GO:0050896;GO:0051704	GO:0005576;GO:0005737;GO:0005773;GO:0005829;GO:0005886;GO:0009536;GO:0009579;GO:0016020;GO:0043226;GO:0043229;GO:0043231;GO:0044464	IPR004045;IPR004046;IPR010987;IPR012336	Glutathione_S-Trfase_N;Glutathione-S-Trfase_C-like;GST_C;Thioredoxin-like_fold	ko00480;ko00980;ko00982			PS50404;PS50405	GST_CTER;GST_NTER	Glutathione S-transferase F9				Arabidopsis thaliana	5	5	4	33.1	33.1	27.7	18.621	0	1261400000	20	O80852	sp|O80852-2|GSTF9_ARATH;sp|O80852|GSTF9_ARATH
0	0	0	565000000	992000000	1470000000	0	0	0	355000000	371000000	225000000	biological regulation;catabolic process;cellular catabolic process;cellular component organization;cellular component organization or biogenesis;cellular macromolecule catabolic process;cellular macromolecule metabolic process;cellular membrane organization;cellular metabolic process;cellular process;cellular protein catabolic process;cellular protein metabolic process;developmental process;macro…	adenyl nucleotide binding;adenyl ribonucleotide binding;ATP binding;ATPase activity;ATPase activity, coupled;ATP-dependent peptidase activity;binding;catalytic activity;cation binding;endopeptidase activity;hydrolase activity;hydrolase activity, acting on acid anhydrides;hydrolase activity, acting on acid anhydrides, in phosphorus-containing anhydrides;ion binding;metal ion binding;metalloendopep…	cell part;chloroplast;chloroplast envelope;chloroplast part;chloroplast thylakoid;chloroplast thylakoid membrane;cytoplasmic part;envelope;integral to membrane;intracellular membrane-bounded organelle;intracellular organelle;intracellular organelle part;intracellular part;intrinsic to membrane;membrane;membrane part;membrane-bounded organelle;organelle;organelle envelope;organelle part;organelle …	biological regulation;catabolic process;cellular component organization;cellular membrane organization;cellular metabolic process;cellular process;developmental process;macromolecule metabolic process;membrane organization;metabolic process;multicellular organismal development;multicellular organismal process;primary metabolic process;protein catabolic process;protein metabolic process;response t…	cell part;intracellular membrane-bounded organelle;intracellular organelle;membrane;organelle;plastid;thylakoid		AAA;Peptidase_M41		ATP-binding;Chloroplast;Completeproteome;Developmentalprotein;Directproteinsequencing;Hydrolase;Membrane;Metal-binding;Metalloprotease;Nucleotide-binding;Plastid;Protease;Referenceproteome;Thylakoid;Transitpeptide;Transmembrane;Transmembranehelix;Ublconjugation;Zinc	GO:0007275;GO:0008152;GO:0009056;GO:0009057;GO:0009314;GO:0009416;GO:0009628;GO:0009642;GO:0009644;GO:0009668;GO:0009719;GO:0009725;GO:0009735;GO:0009892;GO:0009987;GO:0010027;GO:0010033;GO:0010109;GO:0010205;GO:0010206;GO:0010304;GO:0016043;GO:0016044;GO:0019222;GO:0019538;GO:0030091;GO:0030163;GO:0031323;GO:0031324;GO:0032501;GO:0032502;GO:0042221;GO:0042548;GO:0043155;GO:0043170;GO:0043467;GO:…	GO:0000166;GO:0003824;GO:0004175;GO:0004176;GO:0004222;GO:0005488;GO:0005524;GO:0008233;GO:0008237;GO:0016462;GO:0016787;GO:0016817;GO:0016818;GO:0016887;GO:0017076;GO:0017111;GO:0030554;GO:0032553;GO:0032555;GO:0032559;GO:0035639;GO:0042623;GO:0043167;GO:0043169;GO:0046872;GO:0070011	GO:0009507;GO:0009526;GO:0009534;GO:0009535;GO:0009536;GO:0009579;GO:0009941;GO:0016020;GO:0016021;GO:0031224;GO:0031967;GO:0031975;GO:0031976;GO:0031977;GO:0031984;GO:0034357;GO:0042651;GO:0043226;GO:0043227;GO:0043229;GO:0043231;GO:0044422;GO:0044424;GO:0044425;GO:0044434;GO:0044435;GO:0044436;GO:0044444;GO:0044446;GO:0044464;GO:0055035	GO:0007275;GO:0008152;GO:0009056;GO:0009628;GO:0009719;GO:0009987;GO:0016043;GO:0016044;GO:0019538;GO:0030163;GO:0032501;GO:0032502;GO:0042221;GO:0043170;GO:0044237;GO:0044238;GO:0050896;GO:0061024;GO:0065007	GO:0009536;GO:0009579;GO:0016020;GO:0043226;GO:0043229;GO:0043231;GO:0044464	IPR000642;IPR003593;IPR003959;IPR003960;IPR005936;IPR027417	AAA+_ATPase;ATPase_AAA_core;ATPase_AAA_CS;FtsH;Peptidase_M41;P-loop_NTPase				PS00674	AAA	ATP-dependent zinc metalloprotease FTSH 2, chloroplastic		SM00382	AAA	Arabidopsis thaliana	23	23	12	42.4	42.4	22.3	74.157	0	7624600000	195	O80860	sp|O80860|FTSH2_ARATH
4540300	0	0	29400000	26600000	0	8024000	0	0	506000000	468000000	313000000	defense response;defense response to bacterium;multi-organism process;response to bacterium;response to biotic stimulus;response to other organism;response to stimulus;response to stress	binding;cation binding;copper ion binding;ion binding;metal ion binding;transition metal ion binding	apoplast;cell part;chloroplast;chloroplast part;chloroplast stroma;cytoplasmic part;extracellular region;intracellular membrane-bounded organelle;intracellular organelle;intracellular organelle part;intracellular part;membrane-bounded organelle;organelle;organelle part;plastid;plastid part;plastid stroma;thylakoid	multi-organism process;response to biotic stimulus;response to stimulus;response to stress	cell part;extracellular region;intracellular membrane-bounded organelle;intracellular organelle;organelle;plastid;thylakoid				Chloroplast;Completeproteome;Plastid;Referenceproteome;Transitpeptide	GO:0006950;GO:0006952;GO:0009607;GO:0009617;GO:0042742;GO:0050896;GO:0051704;GO:0051707	GO:0005488;GO:0005507;GO:0043167;GO:0043169;GO:0046872;GO:0046914	GO:0005576;GO:0009507;GO:0009532;GO:0009536;GO:0009570;GO:0009579;GO:0043226;GO:0043227;GO:0043229;GO:0043231;GO:0044422;GO:0044424;GO:0044434;GO:0044435;GO:0044444;GO:0044446;GO:0044464;GO:0048046	GO:0006950;GO:0009607;GO:0050896;GO:0051704	GO:0005576;GO:0009536;GO:0009579;GO:0043226;GO:0043229;GO:0043231;GO:0044464	IPR016040	NAD(P)-bd_dom						Uncharacterized protein At2g37660, chloroplastic				Arabidopsis thaliana	8	8	8	32	32	32	34.879	0	1713200000	44	O80934	sp|O80934|Y2766_ARATH
0	0	0	0	0	24600000	0	0	0	0	0	0	metabolic process;oxidation-reduction process;response to abiotic stimulus;response to cadmium ion;response to chemical stimulus;response to cold;response to inorganic substance;response to metal ion;response to osmotic stress;response to salt stress;response to stimulus;response to stress;response to temperature stimulus;response to toxin;response to water;response to water deprivation	aldo-keto reductase (NADP) activity;binding;catalytic activity;coenzyme binding;cofactor binding;NADP binding;NADP+ binding;nucleotide binding;oxidoreductase activity;oxidoreductase activity, acting on CH-OH group of donors;oxidoreductase activity, acting on the CH-OH group of donors, NAD or NADP as acceptor;steroid dehydrogenase activity	cell part;cytoplasmic part;cytosol;intracellular part	metabolic process;response to abiotic stimulus;response to chemical stimulus;response to osmotic stress;response to stimulus;response to stress	cell part;cytosol		Aldo_ket_red		3D-structure;Acetylation;Alternativesplicing;Completeproteome;Detoxification;NADP;Oxidoreductase;Referenceproteome;Stressresponse	GO:0006950;GO:0006970;GO:0008152;GO:0009266;GO:0009409;GO:0009414;GO:0009415;GO:0009628;GO:0009636;GO:0009651;GO:0010035;GO:0010038;GO:0042221;GO:0046686;GO:0050896;GO:0055114	GO:0000166;GO:0003824;GO:0004033;GO:0005488;GO:0016229;GO:0016491;GO:0016614;GO:0016616;GO:0048037;GO:0050661;GO:0050662;GO:0070401	GO:0005829;GO:0044424;GO:0044444;GO:0044464	GO:0006950;GO:0006970;GO:0008152;GO:0009628;GO:0042221;GO:0050896	GO:0005829;GO:0044464	IPR001395;IPR018170;IPR020471;IPR023210	Aldo/ket_red;Aldo/ket_reductase_CS;Aldo/keto_reductase_subgr;NADP_OxRdtase_dom		PR00069	ALDKETRDTASE	PS00062;PS00063;PS00798	ALDOKETO_REDUCTASE_1;ALDOKETO_REDUCTASE_2;ALDOKETO_REDUCTASE_3	Aldo-keto reductase family 4 member C8				Arabidopsis thaliana	1	1	1	3.4	3.4	3.4	32.074	0.005189	24639000	1	O80944	sp|O80944-3|AKRC8_ARATH;sp|O80944-2|AKRC8_ARATH;sp|O80944|AKRC8_ARATH;sp|Q84TF0|AKRCA_ARATH
0	0	0	26800000	0	92600000	0	0	0	27100000	34900000	14300000		adenyl nucleotide binding;adenyl ribonucleotide binding;ATP binding;ATPase activity;ATPase activity, coupled;ATP-dependent peptidase activity;binding;catalytic activity;cation binding;endopeptidase activity;hydrolase activity;hydrolase activity, acting on acid anhydrides;hydrolase activity, acting on acid anhydrides, in phosphorus-containing anhydrides;ion binding;metal ion binding;metalloendopep…	cell part;cytoplasmic part;integral to membrane;intracellular membrane-bounded organelle;intracellular organelle;intracellular organelle part;intracellular part;intrinsic to membrane;membrane;membrane part;membrane-bounded organelle;mitochondrial inner membrane;mitochondrial membrane;mitochondrial part;mitochondrion;organelle;organelle inner membrane;organelle membrane;organelle part;plastid		cell part;intracellular membrane-bounded organelle;intracellular organelle;membrane;mitochondrion;organelle;plastid		AAA;Peptidase_M41		ATP-binding;Completeproteome;Hydrolase;Membrane;Metal-binding;Metalloprotease;Mitochondrion;Mitochondrioninnermembrane;Nucleotide-binding;Protease;Referenceproteome;Transitpeptide;Transmembrane;Transmembranehelix;Zinc		GO:0000166;GO:0003824;GO:0004175;GO:0004176;GO:0004222;GO:0005488;GO:0005524;GO:0008233;GO:0008237;GO:0016462;GO:0016787;GO:0016817;GO:0016818;GO:0016887;GO:0017076;GO:0017111;GO:0030554;GO:0032553;GO:0032555;GO:0032559;GO:0035639;GO:0042623;GO:0043167;GO:0043169;GO:0046872;GO:0070011	GO:0005739;GO:0005743;GO:0009536;GO:0016020;GO:0016021;GO:0019866;GO:0031090;GO:0031224;GO:0031966;GO:0043226;GO:0043227;GO:0043229;GO:0043231;GO:0044422;GO:0044424;GO:0044425;GO:0044429;GO:0044444;GO:0044446;GO:0044464		GO:0005739;GO:0009536;GO:0016020;GO:0043226;GO:0043229;GO:0043231;GO:0044464	IPR000642;IPR003593;IPR003959;IPR003960;IPR005936;IPR027417	AAA+_ATPase;ATPase_AAA_core;ATPase_AAA_CS;FtsH;Peptidase_M41;P-loop_NTPase				PS00674	AAA	ATP-dependent zinc metalloprotease FTSH 4, mitochondrial		SM00382	AAA	Arabidopsis thaliana	6	5	5	12.1	10.5	10.5	77.274	0	233780000	10	O80983	sp|O80983|FTSH4_ARATH
118000000	235000000	0	1510000000	1600000000	6311000	18300000	5378800	8143300	180000000	97600000	106000000	amine catabolic process;amine metabolic process;carboxylic acid catabolic process;carboxylic acid metabolic process;catabolic process;cellular amine metabolic process;cellular amino acid catabolic process;cellular amino acid metabolic process;cellular catabolic process;cellular ketone metabolic process;cellular metabolic process;cellular nitrogen compound metabolic process;cellular process;glycin…	adenyl nucleotide binding;adenyl ribonucleotide binding;ATP binding;binding;catalytic activity;cofactor binding;glycine dehydrogenase (decarboxylating) activity;nucleotide binding;oxidoreductase activity;oxidoreductase activity, acting on the CH-NH2 group of donors;oxidoreductase activity, acting on the CH-NH2 group of donors, disulfide as acceptor;purine nucleotide binding;purine ribonucleoside …	apoplast;cell part;chloroplast;chloroplast envelope;chloroplast part;cytoplasmic part;envelope;extracellular region;intracellular membrane-bounded organelle;intracellular organelle;intracellular organelle part;intracellular part;membrane-bounded organelle;mitochondrion;organelle;organelle envelope;organelle part;plastid;plastid envelope;plastid part	amine metabolic process;catabolic process;cellular amino acid metabolic process;cellular ketone metabolic process;cellular metabolic process;cellular nitrogen compound metabolic process;cellular process;metabolic process;nitrogen compound metabolic process;organic acid metabolic process;primary metabolic process;small molecule metabolic process	cell part;extracellular region;intracellular membrane-bounded organelle;intracellular organelle;mitochondrion;organelle;plastid	Glycine, serine and threonine metabolism	GDC-P		Completeproteome;Mitochondrion;Oxidoreductase;Pyridoxalphosphate;Referenceproteome;Transitpeptide	GO:0006082;GO:0006520;GO:0006544;GO:0006546;GO:0006807;GO:0008152;GO:0009056;GO:0009063;GO:0009069;GO:0009071;GO:0009308;GO:0009310;GO:0009987;GO:0016054;GO:0019752;GO:0034641;GO:0042180;GO:0043436;GO:0044106;GO:0044237;GO:0044238;GO:0044248;GO:0044281;GO:0044282;GO:0046395	GO:0000166;GO:0003824;GO:0004375;GO:0005488;GO:0005524;GO:0016491;GO:0016638;GO:0016642;GO:0017076;GO:0019842;GO:0030170;GO:0030554;GO:0032553;GO:0032555;GO:0032559;GO:0035639;GO:0048037;GO:0070279	GO:0005576;GO:0005739;GO:0009507;GO:0009526;GO:0009536;GO:0009941;GO:0031967;GO:0031975;GO:0043226;GO:0043227;GO:0043229;GO:0043231;GO:0044422;GO:0044424;GO:0044434;GO:0044435;GO:0044444;GO:0044446;GO:0044464;GO:0048046	GO:0006082;GO:0006520;GO:0006807;GO:0008152;GO:0009056;GO:0009308;GO:0009987;GO:0034641;GO:0042180;GO:0044237;GO:0044238;GO:0044281	GO:0005576;GO:0005739;GO:0009536;GO:0043226;GO:0043229;GO:0043231;GO:0044464	IPR003437;IPR015421;IPR015424;IPR020580;IPR020581	GcvP;GDC_P;GDC-P_N;PyrdxlP-dep_Trfase;PyrdxlP-dep_Trfase_major_sub1	ko00260					Glycine dehydrogenase (decarboxylating) 2, mitochondrial				Arabidopsis thaliana	27	16	16	35.2	21.2	21.2	113.77	0	6257800000	118	O80988	sp|O80988|GCSP2_ARATH
0	0	26000000	0	0	346000000	0	0	0	0	0	0	alcohol metabolic process;biosynthetic process;carbohydrate metabolic process;carboxylic acid metabolic process;cellular aldehyde metabolic process;cellular biosynthetic process;cellular carbohydrate metabolic process;cellular ketone metabolic process;cellular lipid metabolic process;cellular metabolic process;cellular process;glyceraldehyde-3-phosphate metabolic process;isopentenyl diphosphate b…	4-(cytidine 5'-diphospho)-2-C-methyl-D-erythritol kinase activity;adenyl nucleotide binding;adenyl ribonucleotide binding;ATP binding;binding;catalytic activity;kinase activity;nucleotide binding;phosphotransferase activity, alcohol group as acceptor;purine nucleotide binding;purine ribonucleoside triphosphate binding;purine ribonucleotide binding;ribonucleotide binding;transferase activity;trans…	cell part;chloroplast;chloroplast part;chloroplast stroma;cytoplasmic part;intracellular membrane-bounded organelle;intracellular organelle;intracellular organelle part;intracellular part;membrane-bounded organelle;organelle;organelle part;plastid;plastid part;plastid stroma	alcohol metabolic process;biosynthetic process;carbohydrate metabolic process;cellular aldehyde metabolic process;cellular ketone metabolic process;cellular lipid metabolic process;cellular metabolic process;cellular process;isopentenyl diphosphate metabolic process;lipid metabolic process;metabolic process;organic acid metabolic process;primary metabolic process;small molecule metabolic process	cell part;intracellular membrane-bounded organelle;intracellular organelle;organelle;plastid	Terpenoid backbone biosynthesis	GHMP_kinases_C;GHMP_kinases_N		ATP-binding;Chloroplast;Completeproteome;Isoprenebiosynthesis;Kinase;Nucleotide-binding;Plastid;Referenceproteome;Transferase;Transitpeptide	GO:0005975;GO:0005996;GO:0006066;GO:0006081;GO:0006082;GO:0006090;GO:0006629;GO:0006644;GO:0006720;GO:0006721;GO:0008152;GO:0008299;GO:0008610;GO:0008654;GO:0009058;GO:0009240;GO:0009987;GO:0016114;GO:0019288;GO:0019637;GO:0019682;GO:0019752;GO:0032787;GO:0042180;GO:0043436;GO:0044237;GO:0044238;GO:0044249;GO:0044255;GO:0044262;GO:0044281;GO:0046490	GO:0000166;GO:0003824;GO:0005488;GO:0005524;GO:0016301;GO:0016740;GO:0016772;GO:0016773;GO:0017076;GO:0030554;GO:0032553;GO:0032555;GO:0032559;GO:0035639;GO:0050515	GO:0009507;GO:0009532;GO:0009536;GO:0009570;GO:0043226;GO:0043227;GO:0043229;GO:0043231;GO:0044422;GO:0044424;GO:0044434;GO:0044435;GO:0044444;GO:0044446;GO:0044464	GO:0005975;GO:0006066;GO:0006081;GO:0006082;GO:0006629;GO:0008152;GO:0009058;GO:0009987;GO:0042180;GO:0044237;GO:0044238;GO:0044255;GO:0044281;GO:0046490	GO:0009536;GO:0043226;GO:0043229;GO:0043231;GO:0044464	IPR004424;IPR006204;IPR013750;IPR014721;IPR020568	GHMP_kinase_C_dom;GHMP_kinase_N_dom;IspE;Ribosomal_S5_D2-typ_fold;Ribosomal_S5_D2-typ_fold_subgr	ko00900					4-diphosphocytidyl-2-C-methyl-D-erythritol kinase, chloroplastic				Arabidopsis thaliana	4	4	4	11.7	11.7	11.7	42.042	0	425640000	10	O81014	sp|O81014|ISPE_ARATH
0	0	0	0	0	0	2028400	0	0	27900000	5747800	27700000	catabolic process;cellular catabolic process;cellular macromolecule catabolic process;cellular macromolecule metabolic process;cellular metabolic process;cellular process;macromolecule catabolic process;macromolecule metabolic process;metabolic process;modification-dependent macromolecule catabolic process;modification-dependent protein catabolic process;primary metabolic process;proteasomal prot…	catalytic activity;endopeptidase activity;hydrolase activity;peptidase activity;peptidase activity, acting on L-amino acid peptides;threonine-type endopeptidase activity;threonine-type peptidase activity	cell part;cytoplasmic part;cytosol;cytosolic part;cytosolic ribosome;intracellular membrane-bounded organelle;intracellular non-membrane-bounded organelle;intracellular organelle;intracellular part;macromolecular complex;membrane-bounded organelle;non-membrane-bounded organelle;nucleus;organelle;proteasome complex;proteasome core complex, alpha-subunit complex;protein complex;ribonucleoprotein co…	catabolic process;cellular metabolic process;cellular process;macromolecule metabolic process;metabolic process;primary metabolic process;protein metabolic process;proteolysis;proteolysis involved in cellular protein catabolic process;response to chemical stimulus;response to stimulus	cell part;cytosol;intracellular membrane-bounded organelle;intracellular non-membrane-bounded organelle;intracellular organelle;macromolecular complex;nucleus;organelle;proteasome complex;protein complex;ribonucleoprotein complex;ribosome;vacuole	Proteasome	Proteasome;Proteasome_A_N		Completeproteome;Cytoplasm;Hydrolase;Isopeptidebond;Nucleus;Protease;Proteasome;Referenceproteome;Threonineprotease;Ublconjugation	GO:0006508;GO:0006511;GO:0008152;GO:0009056;GO:0009057;GO:0009987;GO:0010035;GO:0010038;GO:0010498;GO:0010499;GO:0019538;GO:0019941;GO:0042221;GO:0043161;GO:0043170;GO:0043632;GO:0044237;GO:0044238;GO:0044248;GO:0044260;GO:0044265;GO:0046686;GO:0050896;GO:0051603	GO:0003824;GO:0004175;GO:0004298;GO:0008233;GO:0016787;GO:0070003;GO:0070011	GO:0000502;GO:0005634;GO:0005773;GO:0005829;GO:0005840;GO:0019773;GO:0022626;GO:0030529;GO:0032991;GO:0043226;GO:0043227;GO:0043228;GO:0043229;GO:0043231;GO:0043232;GO:0043234;GO:0044424;GO:0044444;GO:0044445;GO:0044464	GO:0006508;GO:0008152;GO:0009056;GO:0009987;GO:0019538;GO:0042221;GO:0043170;GO:0044237;GO:0044238;GO:0050896;GO:0051603	GO:0000502;GO:0005634;GO:0005773;GO:0005829;GO:0005840;GO:0030529;GO:0032991;GO:0043226;GO:0043229;GO:0043231;GO:0043232;GO:0043234;GO:0044464	IPR000426;IPR001353;IPR023332;IPR029055	Ntn_hydrolases_N;Proteasome_asu_N;Proteasome_sua/b;Proteasome_suA-type	ko03050			PS00388;PS51475	PROTEASOME_ALPHA_1;PROTEASOME_ALPHA_2	Proteasome subunit alpha type-4-A	REACT_275043;REACT_283762;REACT_295391;REACT_301780;REACT_302317;REACT_305944;REACT_309046;REACT_318090;REACT_319658;REACT_327677;REACT_336812;REACT_340730	SM00948	Proteasome_A_N	Arabidopsis thaliana	2	2	2	10.4	10.4	10.4	27.475	0	73543000	7	O81148	sp|O81148|PSA4A_ARATH
0	0	0	0	0	0	0	0	0	16000000	0	0	catabolic process;cellular catabolic process;cellular macromolecule catabolic process;cellular macromolecule metabolic process;cellular metabolic process;cellular process;macromolecule catabolic process;macromolecule metabolic process;metabolic process;modification-dependent macromolecule catabolic process;modification-dependent protein catabolic process;primary metabolic process;proteasomal prot…	catalytic activity;endopeptidase activity;hydrolase activity;hydrolase activity, acting on ester bonds;nuclease activity;peptidase activity;peptidase activity, acting on L-amino acid peptides;ribonuclease activity;threonine-type endopeptidase activity;threonine-type peptidase activity	cell part;cytoplasmic part;cytosol;cytosolic part;cytosolic ribosome;intracellular membrane-bounded organelle;intracellular non-membrane-bounded organelle;intracellular organelle;intracellular part;macromolecular complex;membrane-bounded organelle;non-membrane-bounded organelle;nucleus;organelle;proteasome complex;proteasome core complex, alpha-subunit complex;protein complex;ribonucleoprotein co…	catabolic process;cellular metabolic process;cellular process;macromolecule metabolic process;metabolic process;primary metabolic process;protein metabolic process;proteolysis;proteolysis involved in cellular protein catabolic process	cell part;cytosol;intracellular membrane-bounded organelle;intracellular non-membrane-bounded organelle;intracellular organelle;macromolecular complex;nucleus;organelle;proteasome complex;protein complex;ribonucleoprotein complex;ribosome	Proteasome	Proteasome;Proteasome_A_N		Acetylation;Completeproteome;Cytoplasm;Hydrolase;Isopeptidebond;Nucleus;Protease;Proteasome;Referenceproteome;Threonineprotease;Ublconjugation	GO:0006508;GO:0006511;GO:0008152;GO:0009056;GO:0009057;GO:0009987;GO:0010498;GO:0010499;GO:0019538;GO:0019941;GO:0043161;GO:0043170;GO:0043632;GO:0044237;GO:0044238;GO:0044248;GO:0044260;GO:0044265;GO:0051603	GO:0003824;GO:0004175;GO:0004298;GO:0004518;GO:0004540;GO:0008233;GO:0016787;GO:0016788;GO:0070003;GO:0070011	GO:0000502;GO:0005634;GO:0005829;GO:0005840;GO:0019773;GO:0022626;GO:0030529;GO:0032991;GO:0043226;GO:0043227;GO:0043228;GO:0043229;GO:0043231;GO:0043232;GO:0043234;GO:0044424;GO:0044444;GO:0044445;GO:0044464	GO:0006508;GO:0008152;GO:0009056;GO:0009987;GO:0019538;GO:0043170;GO:0044237;GO:0044238;GO:0051603	GO:0000502;GO:0005634;GO:0005829;GO:0005840;GO:0030529;GO:0032991;GO:0043226;GO:0043229;GO:0043231;GO:0043232;GO:0043234;GO:0044464	IPR000426;IPR001353;IPR023332;IPR029055	Ntn_hydrolases_N;Proteasome_asu_N;Proteasome_sua/b;Proteasome_suA-type	ko03050			PS00388;PS51475	PROTEASOME_ALPHA_1;PROTEASOME_ALPHA_2	Proteasome subunit alpha type-5-B	REACT_275043;REACT_283762;REACT_295391;REACT_301780;REACT_302317;REACT_305944;REACT_309046;REACT_318090;REACT_319658;REACT_327677;REACT_336812;REACT_340730	SM00948	Proteasome_A_N	Arabidopsis thaliana	2	2	2	8.4	8.4	8.4	25.977	0	37388000	5	Q42134	sp|Q42134|PSA5B_ARATH;sp|O81149|PSA5A_ARATH
1893600	0	0	370000000	765000000	34200000	0	0	0	12300000	49500000	14100000	biological regulation;cellular process;cellular response to stimulus;establishment of localization;establishment of localization in cell;establishment of protein localization;establishment of protein localization to chloroplast;establishment of protein localization to organelle;intracellular protein transport;intracellular transport;metabolic process;protein targeting;protein targeting to chlorop…	binding;catalytic activity;cation binding;GTP binding;GTPase activity;guanyl nucleotide binding;guanyl ribonucleotide binding;hydrolase activity;hydrolase activity, acting on acid anhydrides;hydrolase activity, acting on acid anhydrides, in phosphorus-containing anhydrides;ion binding;metal ion binding;molecular transducer activity;nucleoside-triphosphatase activity;nucleotide binding;purine nucl…	cell part;chloroplast;chloroplast envelope;chloroplast membrane;chloroplast outer membrane;chloroplast part;cytoplasmic part;cytosol;envelope;integral to membrane;intracellular membrane-bounded organelle;intracellular organelle;intracellular organelle part;intracellular part;intrinsic to membrane;membrane;membrane part;membrane-bounded organelle;organelle;organelle envelope;organelle membrane;org…	biological regulation;cellular process;establishment of localization;metabolic process;protein targeting;protein transport;response to stimulus;signal transduction;transport	cell part;cytosol;intracellular membrane-bounded organelle;intracellular organelle;membrane;organelle;plastid		AIG1;DUF3406		Chloroplast;Coiledcoil;Completeproteome;Cytoplasm;GTP-binding;Hydrolase;Magnesium;Membrane;Metal-binding;Nucleotide-binding;Phosphoprotein;Plastid;Plastidoutermembrane;Proteintransport;Receptor;Referenceproteome;Transmembrane;Transmembranehelix;Transport	GO:0006605;GO:0006810;GO:0006886;GO:0007165;GO:0008152;GO:0009987;GO:0015031;GO:0045036;GO:0045184;GO:0046907;GO:0050789;GO:0050794;GO:0050896;GO:0051234;GO:0051649;GO:0051716;GO:0065007;GO:0072594;GO:0072596	GO:0000166;GO:0003824;GO:0003924;GO:0004871;GO:0004872;GO:0004888;GO:0005488;GO:0005525;GO:0016462;GO:0016787;GO:0016817;GO:0016818;GO:0017076;GO:0017111;GO:0019001;GO:0032553;GO:0032555;GO:0032561;GO:0035639;GO:0038023;GO:0043167;GO:0043169;GO:0046872;GO:0060089	GO:0005829;GO:0009507;GO:0009526;GO:0009527;GO:0009536;GO:0009707;GO:0009941;GO:0016020;GO:0016021;GO:0019867;GO:0031090;GO:0031224;GO:0031967;GO:0031968;GO:0031969;GO:0031975;GO:0042170;GO:0043226;GO:0043227;GO:0043229;GO:0043231;GO:0044422;GO:0044424;GO:0044425;GO:0044434;GO:0044435;GO:0044444;GO:0044446;GO:0044464	GO:0006605;GO:0006810;GO:0007165;GO:0008152;GO:0009987;GO:0015031;GO:0050896;GO:0051234;GO:0065007	GO:0005829;GO:0009536;GO:0016020;GO:0043226;GO:0043229;GO:0043231;GO:0044464	IPR005690;IPR006703;IPR024283;IPR027417	DUF3406_chlpt_translocase;G_AIG1;P-loop_NTPase;Toc86_159				PS51720	G_AIG1	Translocase of chloroplast 159, chloroplastic				Arabidopsis thaliana	23	23	23	20.6	20.6	20.6	160.82	0	2548500000	77	O81283	sp|O81283|TC159_ARATH
0	0	0	0	0	36300000	0	0	0	0	0	0	biological regulation;biosynthetic process;cellular biosynthetic process;cellular component organization;cellular component organization at cellular level;cellular component organization or biogenesis;cellular component organization or biogenesis at cellular level;cellular macromolecule biosynthetic process;cellular macromolecule metabolic process;cellular metabolic process;cellular nitrogen comp…	binding;cation binding;histone binding;ion binding;metal ion binding;methylated histone residue binding;protein binding;transition metal ion binding;zinc ion binding	cell part;cytoplasmic part;cytosol;intracellular membrane-bounded organelle;intracellular organelle;intracellular part;membrane-bounded organelle;nucleus;organelle	biological regulation;biosynthetic process;cellular component organization;cellular metabolic process;cellular nitrogen compound metabolic process;cellular process;chromatin modification;chromatin organization;chromosome organization;macromolecule metabolic process;metabolic process;nitrogen compound metabolic process;nucleobase-containing compound metabolic process;organelle organization;primary…	cell part;cytosol;intracellular membrane-bounded organelle;intracellular organelle;nucleus;organelle		DUF3594;PHD		3D-structure;Acetylation;Chromatinregulator;Completeproteome;Metal-binding;Nucleus;Referenceproteome;Transcription;Transcriptionregulation;Zinc;Zinc-finger	GO:0006139;GO:0006325;GO:0006351;GO:0006355;GO:0006807;GO:0006996;GO:0008152;GO:0009058;GO:0009059;GO:0009889;GO:0009987;GO:0010468;GO:0010556;GO:0016043;GO:0016070;GO:0016568;GO:0019219;GO:0019222;GO:0031323;GO:0031326;GO:0032774;GO:0034641;GO:0034645;GO:0043170;GO:0044237;GO:0044238;GO:0044249;GO:0044260;GO:0050789;GO:0050794;GO:0051171;GO:0051252;GO:0051276;GO:0060255;GO:0065007;GO:0071840;GO:…	GO:0005488;GO:0005515;GO:0008270;GO:0035064;GO:0042393;GO:0043167;GO:0043169;GO:0046872;GO:0046914	GO:0005634;GO:0005829;GO:0043226;GO:0043227;GO:0043229;GO:0043231;GO:0044424;GO:0044444;GO:0044464	GO:0006139;GO:0006325;GO:0006807;GO:0006996;GO:0008152;GO:0009058;GO:0009987;GO:0016043;GO:0016070;GO:0016568;GO:0034641;GO:0043170;GO:0044237;GO:0044238;GO:0051276;GO:0065007	GO:0005634;GO:0005829;GO:0043226;GO:0043229;GO:0043231;GO:0044464	IPR001965;IPR011011;IPR013083;IPR019786;IPR019787;IPR021998	Alfin;Zinc_finger_PHD-type_CS;Znf_FYVE_PHD;Znf_PHD;Znf_PHD-finger;Znf_RING/FYVE/PHD				PS01359;PS50016	ZF_PHD_1;ZF_PHD_2	PHD finger protein ALFIN-LIKE 4;PHD finger protein ALFIN-LIKE 4, N-terminally processed		SM00249	PHD	Arabidopsis thaliana	1	1	1	4.3	4.3	4.3	28.779	0	36253000	1	O81488	sp|O81488|ALFL4_ARATH
0	0	0	21000000	7681500	0	0	0	0	1609000	0	8204400	actin cytoskeleton organization;actin filament bundle assembly;actin filament capping;actin filament organization;actin filament-based process;biological regulation;cellular component assembly;cellular component assembly at cellular level;cellular component organization;cellular component organization at cellular level;cellular component organization or biogenesis;cellular component organization …		cell part;cytoplasm;cytoskeleton;intracellular non-membrane-bounded organelle;intracellular organelle;intracellular part;non-membrane-bounded organelle;organelle	biological regulation;cellular component assembly;cellular component organization;cellular process;cytoskeleton organization;organelle organization;regulation of organelle organization	cell part;cytoplasm;cytoskeleton;intracellular non-membrane-bounded organelle;intracellular organelle;organelle		Gelsolin;VHP		Actin-binding;Actincapping;Calcium;Completeproteome;Cytoplasm;Cytoskeleton;Phosphoprotein;Referenceproteome;Repeat	GO:0006996;GO:0007010;GO:0007015;GO:0008064;GO:0009987;GO:0010639;GO:0016043;GO:0022607;GO:0030029;GO:0030036;GO:0030832;GO:0030833;GO:0030834;GO:0030835;GO:0030837;GO:0031333;GO:0032271;GO:0032272;GO:0032535;GO:0032956;GO:0032970;GO:0033043;GO:0043242;GO:0043244;GO:0043254;GO:0044087;GO:0048519;GO:0048523;GO:0050789;GO:0050794;GO:0051017;GO:0051128;GO:0051129;GO:0051493;GO:0051494;GO:0051693;GO:…		GO:0005737;GO:0005856;GO:0043226;GO:0043228;GO:0043229;GO:0043232;GO:0044424;GO:0044464	GO:0006996;GO:0007010;GO:0009987;GO:0016043;GO:0022607;GO:0033043;GO:0065007	GO:0005737;GO:0005856;GO:0043226;GO:0043229;GO:0043232;GO:0044464	IPR003128;IPR007122;IPR007123;IPR029006;IPR030009	ADF-H/Gelsolin-like_dom;Gelsolin-like_dom;Villin/Gelsolin;Villin_headpiece;Villin-2/3/4/5_plant		PR00597	GELSOLIN	PS51089	HP	Villin-2		SM00153;SM00262	GEL;VHP	Arabidopsis thaliana	7	7	6	10.6	10.6	9.2	107.84	0	199510000	16	O81644	sp|O81644|VILI2_ARATH
0	0	0	91800000	766000000	0	0	0	0	13000000	7291900	0	amine biosynthetic process;amine metabolic process;aspartate family amino acid biosynthetic process;aspartate family amino acid metabolic process;biosynthetic process;carboxylic acid biosynthetic process;carboxylic acid metabolic process;cellular amine metabolic process;cellular amino acid biosynthetic process;cellular amino acid metabolic process;cellular biosynthetic process;cellular ketone met…	adenyl nucleotide binding;adenyl ribonucleotide binding;amine binding;amino acid binding;amino acid kinase activity;aspartate kinase activity;ATP binding;binding;carboxylic acid binding;catalytic activity;coenzyme binding;cofactor binding;homoserine dehydrogenase activity;kinase activity;NADP binding;nucleotide binding;oxidoreductase activity;oxidoreductase activity, acting on CH-OH group of dono…	cell part;chloroplast;chloroplast part;chloroplast stroma;cytoplasmic part;intracellular membrane-bounded organelle;intracellular organelle;intracellular organelle part;intracellular part;membrane-bounded organelle;organelle;organelle part;plastid;plastid part;plastid stroma	amine metabolic process;biosynthetic process;cellular amino acid metabolic process;cellular ketone metabolic process;cellular metabolic process;cellular nitrogen compound metabolic process;cellular process;metabolic process;nitrogen compound metabolic process;organic acid metabolic process;primary metabolic process;small molecule metabolic process;sulfur compound metabolic process	cell part;intracellular membrane-bounded organelle;intracellular organelle;organelle;plastid	Cysteine and methionine metabolism;Glycine, serine and threonine metabolism;Lysine biosynthesis	AA_kinase;ACT;Homoserine_dh;NAD_binding_3		Alternativesplicing;Amino-acidbiosynthesis;ATP-binding;Chloroplast;Completeproteome;Kinase;Methioninebiosynthesis;Multifunctionalenzyme;NADP;Nucleotide-binding;Oxidoreductase;Plastid;Referenceproteome;Repeat;Transferase;Transitpeptide	GO:0000096;GO:0000097;GO:0006082;GO:0006520;GO:0006553;GO:0006555;GO:0006566;GO:0006790;GO:0006807;GO:0008152;GO:0008652;GO:0009058;GO:0009066;GO:0009067;GO:0009085;GO:0009086;GO:0009088;GO:0009089;GO:0009308;GO:0009309;GO:0009987;GO:0016053;GO:0019752;GO:0034641;GO:0042180;GO:0043436;GO:0043648;GO:0044106;GO:0044237;GO:0044238;GO:0044249;GO:0044271;GO:0044272;GO:0044281;GO:0044283;GO:0046394;GO:…	GO:0000166;GO:0003824;GO:0004072;GO:0004412;GO:0005488;GO:0005524;GO:0016301;GO:0016491;GO:0016597;GO:0016614;GO:0016616;GO:0016740;GO:0016772;GO:0016774;GO:0017076;GO:0019202;GO:0030554;GO:0031406;GO:0032553;GO:0032555;GO:0032559;GO:0035639;GO:0043176;GO:0048037;GO:0050661;GO:0050662	GO:0009507;GO:0009532;GO:0009536;GO:0009570;GO:0043226;GO:0043227;GO:0043229;GO:0043231;GO:0044422;GO:0044424;GO:0044434;GO:0044435;GO:0044444;GO:0044446;GO:0044464	GO:0006082;GO:0006520;GO:0006790;GO:0006807;GO:0008152;GO:0009058;GO:0009308;GO:0009987;GO:0034641;GO:0042180;GO:0044237;GO:0044238;GO:0044281	GO:0009536;GO:0043226;GO:0043229;GO:0043231;GO:0044464	IPR001048;IPR001341;IPR001342;IPR002912;IPR005106;IPR016040;IPR018042;IPR019811	ACT_dom;Asp/Glu/Uridylate_kinase;Asp/hSer_DH_NAD-bd;Asp_kinase_dom;Aspartate_kinase_CS;HDH_cat;HDH_CS;NAD(P)-bd_dom	ko00260;ko00270;ko00300			PS00324;PS01042;PS51671	ACT;ASPARTOKINASE;HOMOSER_DHGENASE	Aspartokinase;Bifunctional aspartokinase/homoserine dehydrogenase 2, chloroplastic;Homoserine dehydrogenase				Arabidopsis thaliana	18	18	13	22.9	22.9	15.3	100.25	0	1457300000	42	O81852	sp|O81852|AKH2_ARATH;sp|O81852-2|AKH2_ARATH
0	0	14100000	0	0	0	119000000	59500000	61600000	148000000	74200000	51800000	biosynthetic process;cellular biosynthetic process;cellular macromolecule biosynthetic process;cellular macromolecule metabolic process;cellular metabolic process;cellular process;cellular protein metabolic process;macromolecule biosynthetic process;macromolecule metabolic process;metabolic process;primary metabolic process;protein metabolic process;response to chemical stimulus;response to cytok…	structural constituent of ribosome;structural molecule activity	cell junction;cell part;cell wall;cell-cell junction;chloroplast;cytoplasmic part;cytosolic large ribosomal subunit;cytosolic part;cytosolic ribosome;external encapsulating structure;intracellular membrane-bounded organelle;intracellular non-membrane-bounded organelle;intracellular organelle;intracellular organelle part;intracellular part;large ribosomal subunit;macromolecular complex;membrane;me…	biosynthetic process;cellular metabolic process;cellular process;macromolecule metabolic process;metabolic process;primary metabolic process;protein metabolic process;response to chemical stimulus;response to endogenous stimulus;response to stimulus;translation	cell part;cell wall;external encapsulating structure;intracellular membrane-bounded organelle;intracellular non-membrane-bounded organelle;intracellular organelle;macromolecular complex;membrane;organelle;plasma membrane;plastid;ribonucleoprotein complex;ribosome	Ribosome	Ribosomal_L28e		Completeproteome;Referenceproteome;Ribonucleoprotein;Ribosomalprotein	GO:0006412;GO:0008152;GO:0009058;GO:0009059;GO:0009719;GO:0009725;GO:0009735;GO:0009987;GO:0010033;GO:0019538;GO:0034645;GO:0042221;GO:0043170;GO:0044237;GO:0044238;GO:0044249;GO:0044260;GO:0044267;GO:0050896	GO:0003735;GO:0005198	GO:0005618;GO:0005840;GO:0005886;GO:0005911;GO:0009506;GO:0009507;GO:0009536;GO:0015934;GO:0016020;GO:0022625;GO:0022626;GO:0030054;GO:0030312;GO:0030529;GO:0032991;GO:0043226;GO:0043227;GO:0043228;GO:0043229;GO:0043231;GO:0043232;GO:0044422;GO:0044424;GO:0044444;GO:0044445;GO:0044446;GO:0044464	GO:0006412;GO:0008152;GO:0009058;GO:0009719;GO:0009987;GO:0019538;GO:0042221;GO:0043170;GO:0044237;GO:0044238;GO:0050896	GO:0005618;GO:0005840;GO:0005886;GO:0009536;GO:0016020;GO:0030312;GO:0030529;GO:0032991;GO:0043226;GO:0043229;GO:0043231;GO:0043232;GO:0044464	IPR002672;IPR029004	L28e/Mak16;Ribosomal_L28e	ko03010					60S ribosomal protein L28-1	REACT_283587;REACT_284557;REACT_300607;REACT_301375;REACT_304489;REACT_310661;REACT_312375;REACT_319752			Arabidopsis thaliana	4	4	4	29.4	29.4	29.4	15.895	0	651620000	19	O82204	sp|O82204|RL281_ARATH;sp|Q9M0E2|RL282_ARATH
2408100	0	0	9459600	15800000	0	8390400	6460800	4438000	57400000	36800000	47300000			cell part;chloroplast;chloroplast envelope;chloroplast part;chloroplast stroma;chloroplast thylakoid membrane;cytoplasmic part;envelope;intracellular membrane-bounded organelle;intracellular organelle;intracellular organelle part;intracellular part;membrane;membrane-bounded organelle;organelle;organelle envelope;organelle part;photosynthetic membrane;plastid;plastid envelope;plastid part;plastid …		cell part;intracellular membrane-bounded organelle;intracellular organelle;membrane;organelle;plastid		YbaB_DNA_bd		Completeproteome;Referenceproteome			GO:0009507;GO:0009526;GO:0009532;GO:0009535;GO:0009536;GO:0009570;GO:0009941;GO:0016020;GO:0031967;GO:0031975;GO:0034357;GO:0042651;GO:0043226;GO:0043227;GO:0043229;GO:0043231;GO:0044422;GO:0044424;GO:0044434;GO:0044435;GO:0044436;GO:0044444;GO:0044446;GO:0044464;GO:0055035		GO:0009536;GO:0016020;GO:0043226;GO:0043229;GO:0043231;GO:0044464	IPR004401	YbaB										Arabidopsis thaliana	3	3	3	19.4	19.4	19.4	19.625	0	344060000	19	O82230	sp|O82230-2|EBFC2_ARATH;sp|O82230|EBFC2_ARATH;sp|Q9M098|EBFC1_ARATH
0	0	0	0	0	0	0	0	0	0	0	0							DUF1817		Completeproteome;Referenceproteome						IPR014946	DUF1817										Arabidopsis thaliana	1	1	1	8.1	8.1	8.1	22.837	0.0007734	11044000	1	Q3EBE3	tr|Q3EBE3|Q3EBE3_ARATH;sp|O82258|CRR6_ARATH
0	0	0	0	0	41600000	0	0	0	0	0	0		binding;cation binding;ion binding;magnesium ion binding;metal ion binding	cell part;chloroplast;cytoplasmic part;intracellular membrane-bounded organelle;intracellular organelle;intracellular part;membrane-bounded organelle;organelle;plastid		cell part;intracellular membrane-bounded organelle;intracellular organelle;organelle;plastid		CS;SKI		Chloroplast;Completeproteome;Plastid;Referenceproteome;Transitpeptide		GO:0000287;GO:0005488;GO:0043167;GO:0043169;GO:0046872	GO:0009507;GO:0009536;GO:0043226;GO:0043227;GO:0043229;GO:0043231;GO:0044424;GO:0044444;GO:0044464		GO:0009536;GO:0043226;GO:0043229;GO:0043231;GO:0044464	IPR000623;IPR007052;IPR008978;IPR027417	CS_dom;HSP20-like_chaperone;P-loop_NTPase;Shikimate_kinase/TSH1						Probable inactive shikimate kinase like 2, chloroplastic				Arabidopsis thaliana	3	3	3	9.6	9.6	9.6	42.687	0	114830000	4	O82290	sp|O82290|SKL2_ARATH
0	0	0	0	0	0	0	0	0	7055100	0	5252100			cell part;chloroplast;cytoplasmic part;intracellular membrane-bounded organelle;intracellular organelle;intracellular part;membrane-bounded organelle;organelle;plastid		cell part;intracellular membrane-bounded organelle;intracellular organelle;organelle;plastid		Transcrip_reg		Completeproteome;Referenceproteome			GO:0009507;GO:0009536;GO:0043226;GO:0043227;GO:0043229;GO:0043231;GO:0044424;GO:0044444;GO:0044464		GO:0009536;GO:0043226;GO:0043229;GO:0043231;GO:0044464	IPR002876;IPR017856;IPR026563;IPR026564;IPR029072	Integrase_Zn-bd_dom-like_N;Transcrip_reg_TACO1-like;Transcrip_reg_TACO1-like_dom2;Transcrip_reg_TACO1-like_dom3;YebC-like						Probable transcriptional regulatory protein At2g25830				Arabidopsis thaliana	1	1	1	4.2	4.2	4.2	36.813	0	22908000	3	O82314	sp|O82314|U082_ARATH
0	0	0	0	0	0	0	0	0	0	0	0	aromatic compound biosynthetic process;biosynthetic process;cellular aromatic compound metabolic process;cellular biosynthetic process;cellular metabolic process;cellular nitrogen compound biosynthetic process;cellular nitrogen compound metabolic process;cellular process;coenzyme biosynthetic process;coenzyme metabolic process;cofactor biosynthetic process;cofactor metabolic process;heterocycle b…	4 iron, 4 sulfur cluster binding;ADP-ribose pyrophosphohydrolase activity;ADP-sugar diphosphatase activity;binding;catalytic activity;cation binding;hydrolase activity;hydrolase activity, acting on acid anhydrides;hydrolase activity, acting on acid anhydrides, in phosphorus-containing anhydrides;ion binding;iron-sulfur cluster binding;lyase activity;metal cluster binding;metal ion binding;pyropho…	cell part;chloroplast;chloroplast part;chloroplast stroma;cytoplasmic part;intracellular membrane-bounded organelle;intracellular organelle;intracellular organelle part;intracellular part;membrane-bounded organelle;organelle;organelle part;plastid;plastid part;plastid stroma	biosynthetic process;cellular aromatic compound metabolic process;cellular metabolic process;cellular nitrogen compound metabolic process;cellular process;cofactor metabolic process;heterocycle metabolic process;metabolic process;nitrogen compound metabolic process;response to chemical stimulus;response to external stimulus;response to extracellular stimulus;response to stimulus;small molecule me…	cell part;intracellular membrane-bounded organelle;intracellular organelle;organelle;plastid	Thiamine metabolism	ThiC;ThiC-associated		3D-structure;4Fe-4S;Chloroplast;Completeproteome;Iron;Iron-sulfur;Lyase;Metal-binding;Plastid;Referenceproteome;S-adenosyl-L-methionine;Thiaminebiosynthesis;Transitpeptide;Zinc	GO:0006725;GO:0006732;GO:0006766;GO:0006767;GO:0006772;GO:0006790;GO:0006807;GO:0007584;GO:0008152;GO:0009058;GO:0009108;GO:0009110;GO:0009228;GO:0009229;GO:0009605;GO:0009987;GO:0009991;GO:0010266;GO:0018130;GO:0019438;GO:0031667;GO:0033273;GO:0034641;GO:0042221;GO:0042357;GO:0042364;GO:0042723;GO:0042724;GO:0044237;GO:0044249;GO:0044271;GO:0044272;GO:0044281;GO:0044283;GO:0046483;GO:0050896;GO:…	GO:0003824;GO:0005488;GO:0016462;GO:0016787;GO:0016817;GO:0016818;GO:0016829;GO:0019144;GO:0043167;GO:0043169;GO:0046872;GO:0051536;GO:0051539;GO:0051540;GO:0080041	GO:0009507;GO:0009532;GO:0009536;GO:0009570;GO:0043226;GO:0043227;GO:0043229;GO:0043231;GO:0044422;GO:0044424;GO:0044434;GO:0044435;GO:0044444;GO:0044446;GO:0044464	GO:0006725;GO:0006766;GO:0006790;GO:0006807;GO:0008152;GO:0009058;GO:0009605;GO:0009987;GO:0009991;GO:0034641;GO:0042221;GO:0044237;GO:0044281;GO:0046483;GO:0050896;GO:0051186	GO:0009536;GO:0043226;GO:0043229;GO:0043231;GO:0044464	IPR002817;IPR025747	ThiC;ThiC-associated_dom	ko00730					Phosphomethylpyrimidine synthase, chloroplastic				Arabidopsis thaliana	1	1	1	2.6	2.6	2.6	71.986	0.00078186	114910000	2	O82392	sp|O82392|THIC_ARATH
0	0	0	0	0	0	0	0	0	0	0	0	acetyl-CoA catabolic process;acetyl-CoA metabolic process;biological regulation;carbohydrate metabolic process;carboxylic acid metabolic process;catabolic process;cellular aldehyde metabolic process;cellular carbohydrate metabolic process;cellular catabolic process;cellular ketone metabolic process;cellular metabolic process;cellular process;coenzyme catabolic process;coenzyme metabolic process;c…	catalytic activity;L-malate dehydrogenase activity;malate dehydrogenase activity;oxidoreductase activity;oxidoreductase activity, acting on CH-OH group of donors;oxidoreductase activity, acting on the CH-OH group of donors, NAD or NADP as acceptor	cell part;chloroplast;cytoplasmic part;glyoxysome;intracellular membrane-bounded organelle;intracellular organelle;intracellular part;membrane-bounded organelle;microbody;organelle;peroxisome;plastid	biological regulation;carbohydrate metabolic process;catabolic process;cellular aldehyde metabolic process;cellular ketone metabolic process;cellular metabolic process;cellular process;cofactor metabolic process;metabolic process;organic acid metabolic process;primary metabolic process;small molecule metabolic process	cell part;intracellular membrane-bounded organelle;intracellular organelle;microbody;organelle;peroxisome;plastid	Carbon fixation in photosynthetic organisms;Citrate cycle (TCA cycle);Glyoxylate and dicarboxylate metabolism;Pyruvate metabolism	Ldh_1_C;Ldh_1_N		Completeproteome;Glyoxylatebypass;Glyoxysome;NAD;Oxidoreductase;Peroxisome;Referenceproteome;Transitpeptide;Tricarboxylicacidcycle	GO:0005975;GO:0006081;GO:0006082;GO:0006084;GO:0006097;GO:0006099;GO:0006108;GO:0006732;GO:0008152;GO:0009056;GO:0009109;GO:0009889;GO:0009894;GO:0009987;GO:0010565;GO:0019216;GO:0019217;GO:0019222;GO:0019752;GO:0031323;GO:0031326;GO:0031329;GO:0031998;GO:0032787;GO:0042180;GO:0043436;GO:0043648;GO:0044237;GO:0044238;GO:0044248;GO:0044262;GO:0044281;GO:0046320;GO:0046356;GO:0046487;GO:0050789;GO:…	GO:0003824;GO:0016491;GO:0016614;GO:0016615;GO:0016616;GO:0030060	GO:0005777;GO:0009507;GO:0009514;GO:0009536;GO:0042579;GO:0043226;GO:0043227;GO:0043229;GO:0043231;GO:0044424;GO:0044444;GO:0044464	GO:0005975;GO:0006081;GO:0006082;GO:0008152;GO:0009056;GO:0009987;GO:0042180;GO:0044237;GO:0044238;GO:0044281;GO:0051186;GO:0065007	GO:0005777;GO:0009536;GO:0042579;GO:0043226;GO:0043229;GO:0043231;GO:0044464	IPR001236;IPR001252;IPR001557;IPR010097;IPR015955;IPR016040;IPR022383	Lactate/malate_DH_C;Lactate/malate_DH_N;Lactate_DH/Glyco_Ohase_4_C;L-lactate/malate_DH;Malate_DH_AS;Malate_DH_type1;NAD(P)-bd_dom	ko00020;ko00620;ko00630;ko00710			PS00068	MDH	Probable malate dehydrogenase, glyoxysomal	REACT_289406;REACT_298151			Arabidopsis thaliana	2	1	1	6.8	3.4	3.4	37.465	0.003012	16463000	1	O82399	sp|O82399|MDHG2_ARATH
0	0	0	0	0	0	0	0	0	44200000	53500000	32800000	response to cadmium ion;response to chemical stimulus;response to inorganic substance;response to metal ion;response to stimulus	adenyl nucleotide binding;adenyl ribonucleotide binding;adenylate kinase activity;ATP binding;binding;catalytic activity;cation binding;copper ion binding;ion binding;kinase activity;metal ion binding;nucleobase-containing compound kinase activity;nucleotide binding;nucleotide kinase activity;phosphotransferase activity, phosphate group as acceptor;purine nucleotide binding;purine ribonucleoside …	cell part;cytoplasmic part;intracellular membrane-bounded organelle;intracellular organelle;intracellular organelle part;intracellular part;membrane;membrane-bounded organelle;mitochondrion;organelle;organelle membrane;organelle part;vacuolar membrane;vacuolar part	response to chemical stimulus;response to stimulus	cell part;intracellular membrane-bounded organelle;intracellular organelle;membrane;mitochondrion;organelle	Purine metabolism	ADK_lid		Alternativesplicing;ATP-binding;Completeproteome;Cytoplasm;Kinase;Nucleotide-binding;Referenceproteome;Transferase	GO:0010035;GO:0010038;GO:0042221;GO:0046686;GO:0050896	GO:0000166;GO:0003824;GO:0004017;GO:0005488;GO:0005507;GO:0005524;GO:0016301;GO:0016740;GO:0016772;GO:0016776;GO:0017076;GO:0019201;GO:0019205;GO:0030554;GO:0032553;GO:0032555;GO:0032559;GO:0035639;GO:0043167;GO:0043169;GO:0046872;GO:0046914	GO:0005739;GO:0005774;GO:0016020;GO:0031090;GO:0043226;GO:0043227;GO:0043229;GO:0043231;GO:0044422;GO:0044424;GO:0044437;GO:0044444;GO:0044446;GO:0044464	GO:0042221;GO:0050896	GO:0005739;GO:0016020;GO:0043226;GO:0043229;GO:0043231;GO:0044464	IPR000850;IPR006259;IPR007862;IPR027417	Adenyl_kin_sub;Adenylat/UMP-CMP_kin;Adenylate_kinase_lid-dom;P-loop_NTPase	ko00230	PR00094	ADENYLTKNASE	PS00113	ADENYLATE_KINASE	Adenylate kinase 4	REACT_294404			Arabidopsis thaliana	5	5	5	27.2	27.2	27.2	26.932	0	219870000	16	O82514	sp|O82514|KAD4_ARATH;tr|F4KAP2|F4KAP2_ARATH
0	0	0	0	0	31100000	0	0	0	16100000	16100000	0	cellular component assembly;cellular component assembly at cellular level;cellular component organization;cellular component organization at cellular level;cellular component organization or biogenesis;cellular component organization or biogenesis at cellular level;cellular macromolecular complex assembly;cellular macromolecular complex subunit organization;cellular process;cellular protein compl…	binding;catalytic activity;GTP binding;GTPase activity;guanyl nucleotide binding;guanyl ribonucleotide binding;hydrolase activity;hydrolase activity, acting on acid anhydrides;hydrolase activity, acting on acid anhydrides, in phosphorus-containing anhydrides;nucleoside-triphosphatase activity;nucleotide binding;protein binding;protein self-association;purine nucleotide binding;purine ribonucleosi…	cell part;chloroplast;chloroplast part;chloroplast stroma;chloroplast thylakoid;chloroplast thylakoid membrane;cytoplasmic part;intracellular membrane-bounded organelle;intracellular organelle;intracellular organelle part;intracellular part;macromolecular complex;membrane;membrane-bounded organelle;organelle;organelle part;organelle subcompartment;photosynthetic membrane;plastid;plastid part;plas…	cellular component assembly;cellular component organization;cellular macromolecular complex assembly;cellular process;macromolecular complex assembly;metabolic process;organelle fission;organelle organization;plastid organization;protein complex assembly;protein polymerization	cell part;intracellular membrane-bounded organelle;intracellular organelle;macromolecular complex;membrane;organelle;plastid;protein complex;thylakoid		FtsZ_C;Tubulin		Chloroplast;Completeproteome;GTP-binding;Membrane;Nucleotide-binding;Plastid;Referenceproteome;Thylakoid;Transitpeptide	GO:0006461;GO:0006996;GO:0008152;GO:0009657;GO:0009658;GO:0009987;GO:0010020;GO:0016043;GO:0022607;GO:0034621;GO:0034622;GO:0043572;GO:0043623;GO:0043933;GO:0048285;GO:0051258;GO:0065003;GO:0071822;GO:0071840;GO:0071841;GO:0071842;GO:0071844	GO:0000166;GO:0003824;GO:0003924;GO:0005488;GO:0005515;GO:0005525;GO:0016462;GO:0016787;GO:0016817;GO:0016818;GO:0017076;GO:0017111;GO:0019001;GO:0032553;GO:0032555;GO:0032561;GO:0035639;GO:0043621	GO:0009507;GO:0009532;GO:0009534;GO:0009535;GO:0009536;GO:0009570;GO:0009579;GO:0016020;GO:0031976;GO:0031984;GO:0032991;GO:0034357;GO:0042651;GO:0043226;GO:0043227;GO:0043229;GO:0043231;GO:0043234;GO:0044422;GO:0044424;GO:0044434;GO:0044435;GO:0044436;GO:0044444;GO:0044446;GO:0044464;GO:0055035	GO:0006461;GO:0006996;GO:0008152;GO:0009657;GO:0009987;GO:0016043;GO:0022607;GO:0034622;GO:0048285;GO:0051258;GO:0065003	GO:0009536;GO:0009579;GO:0016020;GO:0032991;GO:0043226;GO:0043229;GO:0043231;GO:0043234;GO:0044464	IPR000158;IPR003008;IPR008280;IPR018316;IPR020805;IPR024757	Cell_div_FtsZ;Cell_div_FtsZ_CS;FtsZ_C;Tub_FtsZ_C;Tubulin/FtsZ_2-layer-sand-dom;Tubulin_FtsZ_GTPase		PR00423	CELLDVISFTSZ	PS01135	FTSZ_2	Cell division protein FtsZ homolog 2-1, chloroplastic		SM00864;SM00865	Tubulin;Tubulin_C	Arabidopsis thaliana	4	4	3	13	13	10	50.721	0	160500000	10	O82533	sp|O82533|FTZ21_ARATH
0	0	0	0	0	0	0	0	0	0	12700000	5696100	cellular metabolic process;cellular process;lipid localization;lipid storage;localization;macromolecule localization;metabolic process;phosphate-containing compound metabolic process;phosphorus metabolic process	binding;catalytic activity;cation binding;hydrolase activity;hydrolase activity, acting on acid anhydrides;hydrolase activity, acting on acid anhydrides, in phosphorus-containing anhydrides;inorganic diphosphatase activity;ion binding;magnesium ion binding;metal ion binding;pyrophosphatase activity	cell part;cytoplasm;cytoplasmic part;cytosol;intracellular membrane-bounded organelle;intracellular organelle;intracellular part;membrane-bounded organelle;nucleus;organelle	cellular metabolic process;cellular process;localization;metabolic process;phosphorus metabolic process	cell part;cytoplasm;cytosol;intracellular membrane-bounded organelle;intracellular organelle;nucleus;organelle	Oxidative phosphorylation	Pyrophosphatase	ACEVEDO_LIVER_TUMOR_VS_NORMAL_ADJACENT_TISSUE_UP;AMUNDSON_POOR_SURVIVAL_AFTER_GAMMA_RADIATION_8G;BENPORATH_MYC_MAX_TARGETS;BERENJENO_TRANSFORMED_BY_RHOA_UP;BERTUCCI_MEDULLARY_VS_DUCTAL_BREAST_CANCER_UP;BLALOCK_ALZHEIMERS_DISEASE_DN;BLALOCK_ALZHEIMERS_DISEASE_INCIPIENT_DN;BURTON_ADIPOGENESIS_5;BURTON_ADIPOGENESIS_PEAK_AT_8HR;CAIRO_HEPATOBLASTOMA_CLASSES_UP;CASORELLI_ACUTE_PROMYELOCYTIC_LEUKEMIA_DN…	3D-structure;Completeproteome;Cytoplasm;Hydrolase;Magnesium;Metal-binding;Referenceproteome	GO:0006793;GO:0006796;GO:0008152;GO:0009987;GO:0010876;GO:0019915;GO:0033036;GO:0044237;GO:0051179	GO:0000287;GO:0003824;GO:0004427;GO:0005488;GO:0016462;GO:0016787;GO:0016817;GO:0016818;GO:0043167;GO:0043169;GO:0046872	GO:0005634;GO:0005737;GO:0005829;GO:0043226;GO:0043227;GO:0043229;GO:0043231;GO:0044424;GO:0044444;GO:0044464	GO:0006793;GO:0008152;GO:0009987;GO:0044237;GO:0051179	GO:0005634;GO:0005737;GO:0005829;GO:0043226;GO:0043229;GO:0043231;GO:0044464	IPR008162	Pyrophosphatase	ko00190			PS00387	PPASE	Soluble inorganic pyrophosphatase 1				Arabidopsis thaliana	1	1	1	7.5	7.5	7.5	24.484	0.0007776	18377000	2	Q93V56	sp|Q93V56|IPYR1_ARATH;sp|Q9LFF9|IPYR4_ARATH;sp|O82793|IPYR3_ARATH;sp|O82597|IPYR5_ARATH;sp|P21216|IPYR2_ARATH
0	0	0	0	0	0	0	0	0	5582600	5013300	3099300	response to chemical stimulus;response to hypoxia;response to oxygen levels;response to stimulus;response to stress	binding;carbon-carbon lyase activity;carboxy-lyase activity;catalytic activity;cation binding;coenzyme binding;cofactor binding;ion binding;lyase activity;magnesium ion binding;metal ion binding;pyruvate decarboxylase activity;thiamine pyrophosphate binding;vitamin binding	cell part;cytoplasmic part;cytosol;intracellular part	response to chemical stimulus;response to stimulus;response to stress	cell part;cytosol	Glycolysis / Gluconeogenesis	TPP_enzyme_C;TPP_enzyme_M;TPP_enzyme_N		Completeproteome;Decarboxylase;Lyase;Magnesium;Metal-binding;Pyruvate;Referenceproteome;Stressresponse;Thiaminepyrophosphate	GO:0001666;GO:0006950;GO:0042221;GO:0050896;GO:0070482	GO:0000287;GO:0003824;GO:0004737;GO:0005488;GO:0016829;GO:0016830;GO:0016831;GO:0019842;GO:0030976;GO:0043167;GO:0043169;GO:0046872;GO:0048037;GO:0050662	GO:0005829;GO:0044424;GO:0044444;GO:0044464	GO:0006950;GO:0042221;GO:0050896	GO:0005829;GO:0044464	IPR011766;IPR012000;IPR012001;IPR012110;IPR029035;IPR029061	DHS-like_NAD/FAD-binding_dom;THDP-binding;Thiamin_PyroP_enz_cen_dom;Thiamin_PyroP_enz_TPP-bd_dom;TPP_enzyme;TPP_enzyme-bd_C	ko00010					Pyruvate decarboxylase 2				Arabidopsis thaliana	1	1	1	2	2	2	65.817	0	29454000	6	Q9FFT4	sp|Q9FFT4|PDC2_ARATH;sp|O82647|PDC1_ARATH
0	0	14100000	0	0	426000000	0	0	0	0	0	0	biological regulation;cellular macromolecule metabolic process;cellular metabolic process;cellular process;cellular protein metabolic process;cellular response to stimulus;defense response;dephosphorylation;intracellular signal transduction;macromolecule metabolic process;macromolecule modification;metabolic process;negative regulation of biological process;negative regulation of defense response…	catalytic activity;hydrolase activity;hydrolase activity, acting on ester bonds;MAP kinase phosphatase activity;MAP kinase tyrosine phosphatase activity;phosphatase activity;phosphoprotein phosphatase activity;phosphoric ester hydrolase activity;protein tyrosine phosphatase activity	cell part;cytoplasm;intracellular membrane-bounded organelle;intracellular organelle;intracellular part;membrane;membrane-bounded organelle;nucleus;organelle;plasma membrane	biological regulation;cellular metabolic process;cellular process;macromolecule metabolic process;macromolecule modification;metabolic process;phosphorus metabolic process;primary metabolic process;protein dephosphorylation;protein metabolic process;protein modification process;response to stimulus;response to stress;signal transduction	cell part;cytoplasm;intracellular membrane-bounded organelle;intracellular organelle;membrane;nucleus;organelle;plasma membrane		Y_phosphatase		Alternativesplicing;Completeproteome;Cytoplasm;Hydrolase;Nucleus;Plantdefense;Proteinphosphatase;Referenceproteome	GO:0006464;GO:0006470;GO:0006793;GO:0006796;GO:0006950;GO:0006952;GO:0007165;GO:0008152;GO:0009987;GO:0016311;GO:0019538;GO:0031347;GO:0031348;GO:0035335;GO:0035556;GO:0043170;GO:0043412;GO:0044237;GO:0044238;GO:0044260;GO:0044267;GO:0048519;GO:0048583;GO:0048585;GO:0050789;GO:0050794;GO:0050896;GO:0051716;GO:0065007;GO:0080134	GO:0003824;GO:0004721;GO:0004725;GO:0016787;GO:0016788;GO:0016791;GO:0033549;GO:0033550;GO:0042578	GO:0005634;GO:0005737;GO:0005886;GO:0016020;GO:0043226;GO:0043227;GO:0043229;GO:0043231;GO:0044424;GO:0044464	GO:0006464;GO:0006470;GO:0006793;GO:0006950;GO:0007165;GO:0008152;GO:0009987;GO:0019538;GO:0043170;GO:0043412;GO:0044237;GO:0044238;GO:0050896;GO:0065007	GO:0005634;GO:0005737;GO:0005886;GO:0016020;GO:0043226;GO:0043229;GO:0043231;GO:0044464	IPR000242;IPR000387;IPR016130;IPR029021	Prot-tyrosine_phosphatase-like;Tyr/Dual-sp_Pase;Tyr_Pase_AS;Tyr_Pase_rcpt/non-rcpt		PR00700	PRTYPHPHTASE	PS00383;PS50055;PS50056	TYR_PHOSPHATASE_1;TYR_PHOSPHATASE_2;TYR_PHOSPHATASE_PTP	Protein-tyrosine-phosphatase PTP1		SM00194	PTPc	Arabidopsis thaliana	7	7	7	24.7	24.7	24.7	37.798	0	536650000	15	O82656	sp|O82656|PTP1_ARATH;tr|F4IA41|F4IA41_ARATH
0	0	79100000	0	0	690000000	0	0	0	0	0	0	cellular component assembly;cellular component organization;cellular component organization at cellular level;cellular component organization or biogenesis;cellular component organization or biogenesis at cellular level;cellular metabolic process;cellular process;macromolecular complex assembly;macromolecular complex subunit organization;metabolic process;organelle organization;photosynthesis;pla…		cell part;chloroplast;chloroplast envelope;chloroplast part;chloroplast stroma;chloroplast stromal thylakoid;chloroplast thylakoid;chloroplast thylakoid membrane;cytoplasmic part;envelope;intracellular membrane-bounded organelle;intracellular organelle;intracellular organelle part;intracellular part;macromolecular complex;membrane;membrane part;membrane-bounded organelle;organelle;organelle envel…	cellular component assembly;cellular component organization;cellular metabolic process;cellular process;macromolecular complex assembly;metabolic process;organelle organization;photosynthesis;plastid organization;protein complex assembly;response to chemical stimulus;response to endogenous stimulus;response to stimulus	cell part;intracellular membrane-bounded organelle;intracellular organelle;macromolecular complex;membrane;organelle;photosystem;plastid;protein complex;thylakoid		PSII_BNR		Chloroplast;Completeproteome;Directproteinsequencing;Membrane;Photosynthesis;PhotosystemII;Plastid;Referenceproteome;Repeat;Thylakoid;Transitpeptide	GO:0006461;GO:0006996;GO:0008152;GO:0009657;GO:0009719;GO:0009725;GO:0009735;GO:0009987;GO:0010033;GO:0010035;GO:0010038;GO:0015979;GO:0016043;GO:0022607;GO:0042221;GO:0043933;GO:0044237;GO:0046686;GO:0050896;GO:0065003;GO:0071822;GO:0071840;GO:0071841;GO:0071842		GO:0009507;GO:0009521;GO:0009523;GO:0009526;GO:0009532;GO:0009533;GO:0009534;GO:0009535;GO:0009536;GO:0009570;GO:0009579;GO:0009941;GO:0016020;GO:0031967;GO:0031975;GO:0031976;GO:0031977;GO:0031984;GO:0032991;GO:0034357;GO:0042651;GO:0043226;GO:0043227;GO:0043229;GO:0043231;GO:0043234;GO:0044422;GO:0044424;GO:0044425;GO:0044434;GO:0044435;GO:0044436;GO:0044444;GO:0044446;GO:0044464;GO:0055035	GO:0006461;GO:0006996;GO:0008152;GO:0009657;GO:0009719;GO:0009987;GO:0015979;GO:0016043;GO:0022607;GO:0042221;GO:0044237;GO:0050896;GO:0065003	GO:0009521;GO:0009536;GO:0009579;GO:0016020;GO:0032991;GO:0043226;GO:0043229;GO:0043231;GO:0043234;GO:0044464	IPR016705;IPR028203	PSII_CF48-like_dom;Ycf48/Hcf136						Photosystem II stability/assembly factor HCF136, chloroplastic				Arabidopsis thaliana	7	7	7	23.8	23.8	23.8	44.103	0	1061600000	24	O82660	sp|O82660|P2SAF_ARATH
0	0	0	0	0	0	0	0	0	124000000	89400000	31100000	acetyl-CoA catabolic process;acetyl-CoA metabolic process;catabolic process;cellular catabolic process;cellular metabolic process;cellular process;coenzyme catabolic process;coenzyme metabolic process;cofactor catabolic process;cofactor metabolic process;metabolic process;response to cadmium ion;response to chemical stimulus;response to inorganic substance;response to metal ion;response to stimul…	acid-thiol ligase activity;adenyl nucleotide binding;adenyl ribonucleotide binding;ATP binding;binding;catalytic activity;cation binding;CoA-ligase activity;copper ion binding;ion binding;ligase activity;ligase activity, forming carbon-sulfur bonds;metal ion binding;nucleotide binding;purine nucleotide binding;purine ribonucleoside triphosphate binding;purine ribonucleotide binding;ribonucleotide…	cell part;cytoplasmic part;intracellular membrane-bounded organelle;intracellular organelle;intracellular part;membrane-bounded organelle;mitochondrion;organelle	catabolic process;cellular metabolic process;cellular process;cofactor metabolic process;metabolic process;response to chemical stimulus;response to stimulus	cell part;intracellular membrane-bounded organelle;intracellular organelle;mitochondrion;organelle	Citrate cycle (TCA cycle);Propanoate metabolism	ATP-grasp_2;Ligase_CoA		ATP-binding;Completeproteome;Directproteinsequencing;Ligase;Manganese;Metal-binding;Mitochondrion;Nucleotide-binding;Referenceproteome;Transitpeptide;Tricarboxylicacidcycle	GO:0006084;GO:0006099;GO:0006732;GO:0008152;GO:0009056;GO:0009109;GO:0009987;GO:0010035;GO:0010038;GO:0042221;GO:0044237;GO:0044248;GO:0046356;GO:0046686;GO:0050896;GO:0051186;GO:0051187	GO:0000166;GO:0003824;GO:0004774;GO:0004775;GO:0005488;GO:0005507;GO:0005524;GO:0016405;GO:0016874;GO:0016877;GO:0016878;GO:0017076;GO:0030554;GO:0032553;GO:0032555;GO:0032559;GO:0035639;GO:0043167;GO:0043169;GO:0046872;GO:0046914	GO:0005739;GO:0043226;GO:0043227;GO:0043229;GO:0043231;GO:0044424;GO:0044444;GO:0044464	GO:0008152;GO:0009056;GO:0009987;GO:0042221;GO:0044237;GO:0050896;GO:0051186	GO:0005739;GO:0043226;GO:0043229;GO:0043231;GO:0044464	IPR005809;IPR005811;IPR011761;IPR013650;IPR013815;IPR013816;IPR016102;IPR017866	ATP_grasp_subdomain_1;ATP_grasp_subdomain_2;ATP-grasp;ATP-grasp_succ-CoA_synth-type;CoA_ligase;Succ_CoA_synthase_bsu;Succ-CoA_synthase_bsu_CS;Succinyl-CoA_synth-like	ko00020;ko00640			PS01217;PS50975	ATP_GRASP;SUCCINYL_COA_LIG_3	Succinyl-CoA ligase [ADP-forming] subunit beta, mitochondrial	REACT_289406			Arabidopsis thaliana	10	10	10	28.5	28.5	28.5	45.345	0	322410000	29	O82662	sp|O82662|SUCB_ARATH
0	0	0	0	0	0	0	9307300	7096400	44700000	47000000	44100000	cellular macromolecule metabolic process;cellular metabolic process;cellular process;cellular protein metabolic process;generation of precursor metabolites and energy;macromolecule metabolic process;macromolecule modification;metabolic process;photosynthesis, light harvesting;primary metabolic process;protein metabolic process;protein modification process;protein-chromophore linkage	binding;cation binding;chlorophyll binding;ion binding;metal ion binding;tetrapyrrole binding	cell part;chloroplast;chloroplast part;chloroplast thylakoid;chloroplast thylakoid membrane;cytoplasmic part;integral to membrane;intracellular membrane-bounded organelle;intracellular organelle;intracellular organelle part;intracellular part;intrinsic to membrane;macromolecular complex;membrane;membrane part;membrane-bounded organelle;organelle;organelle part;organelle subcompartment;photosynthe…	cellular metabolic process;cellular process;generation of precursor metabolites and energy;macromolecule metabolic process;macromolecule modification;metabolic process;primary metabolic process;protein metabolic process;protein modification process	cell part;intracellular membrane-bounded organelle;intracellular organelle;macromolecular complex;membrane;organelle;photosystem;plastid;protein complex;thylakoid	Photosynthesis - antenna proteins	Chloroa_b-bind		Chlorophyll;Chloroplast;Chromophore;Completeproteome;Magnesium;Membrane;Metal-binding;Phosphoprotein;Photosynthesis;PhotosystemI;PhotosystemII;Plastid;Referenceproteome;Thylakoid;Transmembrane	GO:0006091;GO:0006464;GO:0008152;GO:0009765;GO:0009987;GO:0018298;GO:0019538;GO:0043170;GO:0043412;GO:0044237;GO:0044238;GO:0044260;GO:0044267	GO:0005488;GO:0016168;GO:0043167;GO:0043169;GO:0046872;GO:0046906	GO:0009507;GO:0009521;GO:0009522;GO:0009523;GO:0009534;GO:0009535;GO:0009536;GO:0009579;GO:0010287;GO:0016020;GO:0016021;GO:0031224;GO:0031976;GO:0031984;GO:0032991;GO:0034357;GO:0042651;GO:0043226;GO:0043227;GO:0043229;GO:0043231;GO:0043234;GO:0044422;GO:0044424;GO:0044425;GO:0044434;GO:0044435;GO:0044436;GO:0044444;GO:0044446;GO:0044464;GO:0055035	GO:0006091;GO:0006464;GO:0008152;GO:0009987;GO:0019538;GO:0043170;GO:0043412;GO:0044237;GO:0044238	GO:0009521;GO:0009536;GO:0009579;GO:0016020;GO:0032991;GO:0043226;GO:0043229;GO:0043231;GO:0043234;GO:0044464	IPR001344;IPR022796;IPR023329	Chloro_AB-bd_pln;Chloroa_b-bind;Chlorophyll_a/b-bd_dom	ko00196									Arabidopsis thaliana	1	1	1	4.5	4.5	4.5	28.054	0	256520000	11	Q39141	tr|Q39141|Q39141_ARATH;sp|Q8VZ87|CB1B_ARATH;sp|P0CJ48|CB1A_ARATH;sp|P04778|CB1C_ARATH
0	0	0	0	0	0	3683800	0	0	18200000	48100000	52400000	ATP biosynthetic process;ATP metabolic process;ATP synthesis coupled proton transport;biosynthetic process;cation transport;cellular biosynthetic process;cellular metabolic process;cellular nitrogen compound biosynthetic process;cellular nitrogen compound metabolic process;cellular process;energy coupled proton transport, down electrochemical gradient;establishment of localization;heterocycle bio…	active transmembrane transporter activity;adenyl nucleotide binding;adenyl ribonucleotide binding;ATP binding;ATPase activity;ATPase activity, coupled;ATPase activity, coupled to movement of substances;ATPase activity, coupled to transmembrane movement of ions;ATPase activity, coupled to transmembrane movement of substances;binding;catalytic activity;cation transmembrane transporter activity;cati…	cell part;chloroplast part;chloroplast thylakoid membrane;cytoplasmic part;intracellular organelle part;intracellular part;macromolecular complex;membrane;membrane part;organelle part;photosynthetic membrane;plastid part;plastid thylakoid membrane;protein complex;proton-transporting ATP synthase complex, catalytic core F(1);proton-transporting two-sector ATPase complex, catalytic domain;thylakoid…	biosynthetic process;cellular metabolic process;cellular nitrogen compound metabolic process;cellular process;establishment of localization;heterocycle metabolic process;hydrogen transport;ion transport;metabolic process;nitrogen compound metabolic process;nucleobase-containing compound metabolic process;nucleobase-containing small molecule metabolic process;nucleotide metabolic process;primary m…	cell part;macromolecular complex;membrane;protein complex	Oxidative phosphorylation;Photosynthesis	ATP-synt_DE;ATP-synt_DE_N		Acetylation;ATPsynthesis;CF(1);Chloroplast;Completeproteome;Hydrogeniontransport;Iontransport;Membrane;Plastid;Referenceproteome;Thylakoid;Transport	GO:0006139;GO:0006163;GO:0006164;GO:0006753;GO:0006754;GO:0006807;GO:0006810;GO:0006811;GO:0006812;GO:0006818;GO:0008152;GO:0009058;GO:0009117;GO:0009141;GO:0009142;GO:0009144;GO:0009145;GO:0009150;GO:0009152;GO:0009165;GO:0009199;GO:0009201;GO:0009205;GO:0009206;GO:0009259;GO:0009260;GO:0009987;GO:0015672;GO:0015985;GO:0015986;GO:0015992;GO:0018130;GO:0034220;GO:0034641;GO:0034654;GO:0044237;GO:…	GO:0000166;GO:0003824;GO:0005215;GO:0005488;GO:0005524;GO:0008324;GO:0015075;GO:0015077;GO:0015078;GO:0015399;GO:0015405;GO:0016462;GO:0016787;GO:0016817;GO:0016818;GO:0016820;GO:0016887;GO:0017076;GO:0017111;GO:0019829;GO:0022804;GO:0022857;GO:0022890;GO:0022891;GO:0022892;GO:0030554;GO:0032553;GO:0032555;GO:0032559;GO:0035639;GO:0042623;GO:0042625;GO:0042626;GO:0043492;GO:0046933;GO:0046961	GO:0009535;GO:0016020;GO:0032991;GO:0033178;GO:0034357;GO:0042651;GO:0043234;GO:0044422;GO:0044424;GO:0044425;GO:0044434;GO:0044435;GO:0044436;GO:0044444;GO:0044446;GO:0044464;GO:0045261;GO:0055035	GO:0006139;GO:0006807;GO:0006810;GO:0006811;GO:0006818;GO:0008152;GO:0009058;GO:0009117;GO:0009987;GO:0034641;GO:0044237;GO:0044238;GO:0044281;GO:0046483;GO:0051234;GO:0055085;GO:0055086	GO:0016020;GO:0032991;GO:0043234;GO:0044464	IPR001469;IPR020546;IPR020547	ATPase_F1_dsu/esu_C;ATPase_F1-cplx_dsu/esu;ATPase_F1-cplx_dsu/esu_N	ko00190;ko00195					ATP synthase epsilon chain, chloroplastic				Arabidopsis thaliana	3	3	3	34.8	34.8	34.8	14.499	0	299220000	8	P09468	sp|P09468|ATPE_ARATH
2018700	0	0	0	503000000	20600000	0	0	0	0	0	0		adenyl nucleotide binding;adenyl ribonucleotide binding;ATP binding;binding;nucleotide binding;purine nucleotide binding;purine ribonucleoside triphosphate binding;purine ribonucleotide binding;ribonucleotide binding;structural constituent of cytoskeleton;structural molecule activity	apoplast;cell junction;cell part;cell wall;cell-cell junction;cytoplasm;cytoskeleton;external encapsulating structure;extracellular region;intracellular membrane-bounded organelle;intracellular non-membrane-bounded organelle;intracellular organelle;intracellular part;membrane-bounded organelle;non-membrane-bounded organelle;nucleus;organelle;plasmodesma		cell part;cell wall;cytoplasm;cytoskeleton;external encapsulating structure;extracellular region;intracellular membrane-bounded organelle;intracellular non-membrane-bounded organelle;intracellular organelle;nucleus;organelle		Actin		ATP-binding;Completeproteome;Cytoplasm;Cytoskeleton;Nucleotide-binding;Referenceproteome		GO:0000166;GO:0005198;GO:0005200;GO:0005488;GO:0005524;GO:0017076;GO:0030554;GO:0032553;GO:0032555;GO:0032559;GO:0035639	GO:0005576;GO:0005618;GO:0005634;GO:0005737;GO:0005856;GO:0005911;GO:0009506;GO:0030054;GO:0030312;GO:0043226;GO:0043227;GO:0043228;GO:0043229;GO:0043231;GO:0043232;GO:0044424;GO:0044464;GO:0048046		GO:0005576;GO:0005618;GO:0005634;GO:0005737;GO:0005856;GO:0030312;GO:0043226;GO:0043229;GO:0043231;GO:0043232;GO:0044464	IPR004000;IPR004001;IPR020902	Actin;Actin/actin-like_CS;Actin_CS		PR00190	ACTIN	PS00406;PS00432;PS01132	ACTINS_1;ACTINS_2;ACTINS_ACT_LIKE	Actin-3		SM00268	ACTIN	Arabidopsis thaliana	14	3	2	40.3	11.7	9	41.797	0	776100000	15	P0CJ47	sp|P0CJ47|ACT3_ARATH;sp|P0CJ46|ACT1_ARATH
0	0	0	0	0	0	0	0	0	0	0	0	carboxylic acid catabolic process;carboxylic acid metabolic process;catabolic process;cellular catabolic process;cellular ketone metabolic process;cellular lipid catabolic process;cellular lipid metabolic process;cellular metabolic process;cellular process;fatty acid beta-oxidation;fatty acid beta-oxidation using acyl-CoA oxidase;fatty acid catabolic process;fatty acid metabolic process;fatty aci…	acyl-CoA dehydrogenase activity;acyl-CoA oxidase activity;binding;catalytic activity;coenzyme binding;cofactor binding;flavin adenine dinucleotide binding;oxidoreductase activity;oxidoreductase activity, acting on the CH-CH group of donors;oxidoreductase activity, acting on the CH-CH group of donors, oxygen as acceptor	cell part;cytoplasmic part;intracellular membrane-bounded organelle;intracellular organelle;intracellular part;membrane-bounded organelle;microbody;organelle;peroxisome	catabolic process;cellular ketone metabolic process;cellular lipid metabolic process;cellular metabolic process;cellular process;lipid metabolic process;metabolic process;organic acid metabolic process;primary metabolic process;small molecule metabolic process	cell part;intracellular membrane-bounded organelle;intracellular organelle;microbody;organelle;peroxisome	alpha-Linolenic acid metabolism;Biosynthesis of unsaturated fatty acids;Fatty acid metabolism;Peroxisome;PPAR signaling pathway	ACOX;Acyl-CoA_dh_1;Acyl-CoA_dh_M		Completeproteome;FAD;Fattyacidmetabolism;Flavoprotein;Lipidmetabolism;Oxidoreductase;Peroxisome;Referenceproteome;Transitpeptide	GO:0006082;GO:0006629;GO:0006631;GO:0006635;GO:0008152;GO:0009056;GO:0009062;GO:0009987;GO:0016042;GO:0016054;GO:0019395;GO:0019752;GO:0030258;GO:0032787;GO:0033540;GO:0034440;GO:0042180;GO:0043436;GO:0044237;GO:0044238;GO:0044242;GO:0044248;GO:0044255;GO:0044281;GO:0044282;GO:0046395;GO:0051791;GO:0055114;GO:0072329	GO:0003824;GO:0003995;GO:0003997;GO:0005488;GO:0016491;GO:0016627;GO:0016634;GO:0048037;GO:0050660;GO:0050662	GO:0005777;GO:0042579;GO:0043226;GO:0043227;GO:0043229;GO:0043231;GO:0044424;GO:0044444;GO:0044464	GO:0006082;GO:0006629;GO:0008152;GO:0009056;GO:0009987;GO:0042180;GO:0044237;GO:0044238;GO:0044255;GO:0044281	GO:0005777;GO:0042579;GO:0043226;GO:0043229;GO:0043231;GO:0044464	IPR002655;IPR006091;IPR009075;IPR009100;IPR012258	AcylCo_DH/oxidase_C;AcylCoA_DH/oxidase_NM_dom;Acyl-CoA_Oxase/DH_cen-dom;Acyl-CoA_oxidase;Acyl-CoA_oxidase_C	ko00071;ko00592;ko01040;ko03320;ko04146					Acyl-coenzyme A oxidase 3, peroxisomal				Arabidopsis thaliana	2	2	2	3.7	3.7	3.7	75.675	0	0	2	P0CZ23	sp|P0CZ23|ACOX3_ARATH;sp|P0CZ24|Y3669_ARATH
0	0	0	0	0	0	0	0	0	0	0	0			cell part;integral to membrane;intrinsic to membrane;membrane part		cell part		CBS;PB1		Alternativesplicing;CBSdomain;Completeproteome;Membrane;Phosphoprotein;Referenceproteome;Repeat;Transmembrane;Transmembranehelix			GO:0016021;GO:0031224;GO:0044425;GO:0044464		GO:0044464	IPR000270;IPR000644	CBS_dom;OPR_PB1				PS51371;PS51745	CBS;PB1	CBS domain-containing protein CBSCBSPB4		SM00116;SM00666	CBS;PB1	Arabidopsis thaliana	2	2	2	5.5	5.5	5.5	59.812	0	22290000	2	Q0WLC7	sp|Q0WLC7|Y5053_ARATH;sp|P0DH79|Y5064_ARATH;sp|Q0WLC7-2|Y5053_ARATH
0	0	0	11600000	0	0	3161600	5141700	0	60900000	44000000	9449200	biological regulation;cellular process;cellular response to stimulus;intracellular signal transduction;positive regulation of catalytic activity;positive regulation of molecular function;regulation of biological process;regulation of catalytic activity;regulation of cellular process;regulation of metabolic process;regulation of molecular function;response to stimulus;signal transduction;small GTP…	binding;enzyme activator activity;enzyme regulator activity;GTP binding;guanyl nucleotide binding;guanyl ribonucleotide binding;lipase activator activity;nucleotide binding;phospholipase activator activity;purine nucleotide binding;purine ribonucleoside triphosphate binding;purine ribonucleotide binding;ribonucleotide binding	cell junction;cell part;cell-cell junction;cytoplasmic part;Golgi apparatus;intracellular membrane-bounded organelle;intracellular organelle;intracellular part;membrane-bounded organelle;organelle;plasmodesma;vacuole	biological regulation;cellular process;response to stimulus;signal transduction	cell part;Golgi apparatus;intracellular membrane-bounded organelle;intracellular organelle;organelle;vacuole		Arf		Completeproteome;GTP-binding;Nucleotide-binding;Referenceproteome	GO:0007165;GO:0007264;GO:0009987;GO:0019222;GO:0035556;GO:0043085;GO:0044093;GO:0050789;GO:0050790;GO:0050794;GO:0050896;GO:0051716;GO:0065007;GO:0065009	GO:0000166;GO:0005488;GO:0005525;GO:0008047;GO:0016004;GO:0017076;GO:0019001;GO:0030234;GO:0032553;GO:0032555;GO:0032561;GO:0035639;GO:0060229	GO:0005773;GO:0005794;GO:0005911;GO:0009506;GO:0030054;GO:0043226;GO:0043227;GO:0043229;GO:0043231;GO:0044424;GO:0044444;GO:0044464	GO:0007165;GO:0009987;GO:0050896;GO:0065007	GO:0005773;GO:0005794;GO:0043226;GO:0043229;GO:0043231;GO:0044464	IPR005225;IPR006689;IPR024156;IPR027417	P-loop_NTPase;Small_GTPase_ARF;Small_GTPase_ARF/SAR;Small_GTP-bd_dom		PR00328	SAR1GTPBP	PS51417	ARF		REACT_286230;REACT_321590;REACT_349763	SM00177	ARF	Arabidopsis thaliana	4	4	4	24.3	24.3	24.3	20.607	0	254290000	18	Q9M1P5	tr|Q9M1P5|Q9M1P5_ARATH;tr|Q6ID97|Q6ID97_ARATH;sp|Q9LQC8|ARF2A_ARATH;sp|P36397|ARF1_ARATH;sp|P0DH91|ARF2B_ARATH;tr|Q9LYJ3|Q9LYJ3_ARATH
[truncated: 1,182 more rows]
[truncated: 79 more columns]
